# Supplementary material for: Socioeconomic position and the gut microbiota: a narrative synthesis of the association and recommendations
Source: Gut Microbes. 2026 Jan 31;18(1):2623356. doi: 10.1080/19490976.2026.2623356 (PMC12867399; doi:10.1080/19490976.2026.2623356)
Supplement: Supplementary_Materials_Tables.xlsx [file KGMI_A_2623356_SM2912.xlsx]

## Sheet: Supp_Materials
Table	Description
S1	Detailed summary of studies included in the systematic review.
S2	Description of gut microbiota collection and processing methods across studies.
S3	Summary of gut microbiota findings across studies, including metrics and methods used for each microbiome feature. For alpha diversity, a positive association indicates higher diversity in individuals with advantaged SEP; a negative association indicates lower diversity in those with advantaged SEP.
S4	National Institutes of Health National Heart, Lung and Blood Institute Quality Assessment Tool for Observational Cohort and Cross-Sectional Studies assessment criteria.
S5	Quality assessment of included studies.
S6	All SEP-taxa associations identified across all included studies, each row represents an association.
S7	All SEP-pathway associations identified across all included studies, each row represents an association.

## Sheet: S1
					Sample characteristics								Outcomes assessed (Y/N)
Study	Design	Location	Sample size	HIC/LMIC	Life stage	Age (mean ±SD) (where available)	% Female	BMI (mean ±SD) (where available)	Ethnicity/race (where available)	Measures of SEP	Covariates included in model (where available)	Sequencing method	Alpha diversity	Beta diversity	Taxonomy	Functional pathways	Quality rating	Raw data availability
Amaruddin et al. (2020)	Cross sectional	Makassar, Indonesia	140	LMIC	Childhood	10.33 ± 0.85	60.7	N/R	N/R	Disadvantaged SEP school vs advantaged SEP school		16S rRNA	Y	Y	Y	N	Poor	N/A
Balakrishnan et al. (2021)	Cross sectional	Alabama, USA	60	HIC	Childhood	8.56 ± 1.41	58.3	19.1 ± 3.67	50% African American 50% European American	Household income, Parental education		16S rRNA	Y	Y	Y	N	Fair	N/A
Bishehsari et al. (2023)	Cross sectional	Chicago, USA	123	HIC	Adulthood	43.4	65.4	>30	51.6% Black 7.1% Latino 16.9% 'Other'	Neighbourhood SEP composite		16S rRNA	Y	Y	N	N	Fair	SRA: SRP133159 BioProject: PRJNA434249
Bowyer et al. (2019)	Cross sectional	Cohort: TwinsUK, UK	799-1672* depending on SES variable	HIC	Adulthood	61.9 ± 11.2	91	25.9 ± 4.7	>96% White British	Household Income, Education, Index of Multiple Deprivation (IMD)	Age, BMI, Current health deficit - Frailty Index, Dietary composition - measured via Food Frequency Questionnaire and summarized using the Healthy Eating Index 2010 (HEI)	16S rRNA	Y	Y	Y	N	Good	N/A
Chong et al. (2021)	Cross sectional	Cohort: DIAMOND, Auckland, New Zealand	213	HIC	Infancy	Collection at 10 days D10 and 4 months 4M	16S rRNA: D10: 43.7 4M: 42.1 Metagenomics: 4M: 38.3	N/A	11.3% Māori 36.2% European 33.8% Asian 16.9% Pacifica 1.9% 'Other'	Census-based New Zealand geography deprivation index (NZDep2013) using parents' self-reported postcode		16S rRNA	Y	Y	Y	N	Fair	16S rRNA: BioProject: PRJNA645223 Metagenomics: BioProject: PRJNA648487
Flannery et al. (2020)	Cross sectional	USA	40	HIC	Childhood	6.1 ± 0.69	57.5	N/R	55.26% Caucasian 18.42% Mixed Race 18.42% Hispanic 7.89% Native American/American Indian	Life Events Checklist	Age, Sex, Ethnicity, Dietary intake week prior to sample, Antibiotic use	Shotgun metagenomics	N	N	Y	Y	Fair	BioProject: PRJNA496479
Gacesa et al. (2022)	Cross sectional	Cohort: Dutch Microbiome Project (DMP), Northern Netherlands	8208	HIC	Adulthood (6% children aged 8-17)	48.4 ± 14.8	57.4	25.55 ± 4.4	99.5% Dutch European	Monthly individual income, Neighbourhood income	Age, Sex, BMI, Bristol stool scale, Technical factors (DNA concentration, sequencing read depth, sequencing batch and sampling season)	Shotgun metagenomics	Y	Y	Y	Y	Good	European Genome-Phenome Archive: EGAS00001005027
Galley et al. (2014)	Cross sectional	Columbus, Ohio, USA	77 Mother-child pairs	HIC	Infancy	Mothers at delivery: 31.1 ± 5.43 Children: 23.1 months ± 2	46.8	Maternal BMI 26.86 ± 6.83	87% White 9.1% Black 3.9% Asian	Household income, Parental education		16S rRNA	Y	Y	Y	Y	Fair	SRA: SRP045568
Gschwendtner et al. (2019)	Cross sectional	Cohort: LISA birth cohort, Germany	166	HIC	Childhood	6	44	N/R	German	Maternal education		16S rRNA	Y	Y	Y	N	Fair	N/A
Gul et al. (2024)	Cross sectional	Pakistan	117	LMIC	Adulthood	28.7 ± 5.45	52.1	23.2	Pakistani	Socioeconomic class dictated by individual income data		16S rRNA	Y	Y	Y	Y	Poor	ENA: PRJEB59240
He et al. (2018)	Cross sectional	Cohort: Guangdong Gut Microbiome Project, China	6896	LMIC	Adulthood	52.8 ± 14.7	55.2	N/R	Chinese	Yearly individual income, Yearly individual spending	Age, Sex, Bristol stool scale	16S rRNA	N	N	Y	N	Fair	ENA: PRJEB18535
Kaplan et al. (2019)	Cross sectional	Chicago, Miami, Bronx, San Diego (USA)	1674	HIC	Adulthood	57.1	0.642	N/R	~50% Mexican/Mexican American, Puerto Ricans and Cubans each comprised over 10%'	Education level, Parental high school education, Household income	SES as covariate. Multivariate: Intake of vegetables, Intake of whole fruit, Intake of whole grains, Moderate-to-vigorous physical activity, BMI, Glycaemic status, Length/frequency of visits back to country of origin, Education level, Income level, Antibiotic use in past 6 months, Metformin use	16S rRNA	Y	Y	Y	N	Fair	ENA: ERP117287
Kemp et al. (2023)	Cross sectional	Alabama, USA	136	HIC	Childhood	12.1	48	N/R	47% Black 38% non-Hispanic White 9% Hispanic 6% 'Other'	Composite SES variable (average of standardised household income and parental education)	SES as covariate. Sex, Race, Ethnicity, Geographical location, zBMI, SES	16S rRNA	Y	Y	N	N	Fair	N/A
Klee et al. (2024)	Cross sectional	Cohort: Luxembourg Parkinson's Study (LUXPARK), Luxembourg	258 (58 with mild cognitive impairment)	HIC	Adulthood	64.6 ± 8.3	0.395	27.65 ± 4.88	N/R	Education	Age, Sex, Marital status, BMI, Mild depressive symptoms, Antibiotic use, Apolipoprotein ε4 status	16S rRNA	Y	Y	Y	N	Fair	N/A
Kortekangas et al. (2020)	Cross sectional	Malawi, Africa	579	LMIC	Infancy	Samples collected at 1, 6, 12, 18, 30 months (children) and 1 month after delivery (mothers)	N/R	N/R	N/R	Household assets index	Delivery mode, Duration of exclusive breast feeding, Season, Age, Antibiotic use, Child sex, Maternal age, Household crowding, Sample processing pool, 16S sequencing depth	16S rRNA	Y	Y	Y	N	Fair	ENA: PRJEB29433
Kwak et al. (2024)	Cross sectional	Cohort: Food and Microbiome Longitudinal Investigation (FAMiLI), New York, USA	825	HIC	Adulthood	59.6 ± 11.1	63.3	27.4 ± 6.4	37.7% White 34.8% Asian 10.8% Black 16.7% Hispanic	Social Deprivation Index (SDI), Occupational Socioeconomic Index, Education, Neighbourhood income	Age, Sex, Smoking status, Exercise, Dietary acculturation index, BMI	16S rRNA	Y	Y	Y	Y	Fair	SRA: PRJNA559143
Lapidot et al. (2021)	Cross sectional	Israel	139	HIC	Childhood	11.42	41	N/R	Israeli Arab	SEP composite score: residential SES rank, number of parental schooling years, household crowding index	BMI, Reported dietary intake expressed as percentage of total daily intake (Kcals)	16S rRNA	Y	Y	Y	N	Fair	N/A
Lapidot et al. (2022)	Cross sectional	Israel	176	HIC	Childhood	7.7 ± 0.9	40.3	N/R	Israeli Arab	Village SEP rank, Household crowding index	Multivariate: Age, Sex, Household crowding index, Maternal schooling years, BMI. Reduced: Age, Sex, Household crowding index	16S rRNA	Y	Y	Y	Y	Fair	N/A
Levin et al. (2016)	Cross sectional	Cohort: WHEALS birth cohort, Michigan, USA	298	HIC	Infancy	Neonates: median: 1.2 (min 0.5, max 4.6) Infants: Median: 6.6 (min 5.6, max 10.6)	0.468	N/R	21.8% White 62% African American 7.1% Hispanic 5.5% Arab American 3.6% Other	Household income, Education	Neonates: Age at stool, Current breastfeeding, Delivery mode, ETS exposure, Marital status, Maternal race-ethnicity, Indoor pets. Infants: Current/Exclusive breastfeeding, Parity, Delivery mode, Household income, Age at stool, Marital status, Current maternal smoking	16S rRNA	Y	Y	Y	N	Fair	ENA: PRJEB13896
Lewis et al. (2021)	Cross sectional	USA	588	HIC	Childhood	4.5 ± 3.63	45	N/R	60.6% White 26.8% Mixed Race 7.6% African American 1.2% Asian 1.2% Native American 2.5% Other	Parental education		Shotgun metagenomics	Y	Y	N	N	Poor	NCBI Genbank: PRJNA695570
Miller et al. (2016)	Cross sectional	Chicago, USA	41 sigmoid biopsies, 26 faecal samples	HIC	Adulthood	39.1 ± 14.2	61.4	27.9 ± 6.7	50% White 34.1% African American 15.9 'Other'	Neighbourhood SEP composite	Age, Sex, Ethnicity, BMI, Smoking, Alcohol use	16S rRNA	Y	N	Y	N	Fair	SRA: PRJNA287290
Moran-Ramos et al. (2020)	Cross sectional	Mexico	926	LMIC	Childhood	9.93	49.3	N/R 41% overweight/obese	Mexican	Parental education, Monthly household income, Household size	Age, Sex, Antibiotic use	16S rRNA	Y	Y	Y	N	Fair	N/A
Mosites et al. (2017)	Cross sectional	Kenya	184	LMIC	Adulthood	39.7 months ± 13.3	60	N/R	Africian	Asset-based index		16S rRNA	Y	Y	N	N	Poor	SRA: SRP090785
Mulder et al. (2024)	Cross sectional	Cohort: Generation R Study, Rotterdam, Netherlands	2004	HIC	Childhood	9.8 ± 0.3	49.6	17.3 ± 2.5	62.1% both parents Dutch 7.6% ≥1 parent elsewhere in Europe 5.7% Surinam 5.2% Africa	Maternal education, Financial difficulties, Neighbourhood problems	Age, Sex, 5 genetic PCs, Time in mail (days), Season of stool production, Batch variables (DNA isolation batch and sequencing run batch), Number of sequencing reads	16S rRNA	Y	Y	Y	Y	Good	N/A
Shridhar et al. (2024)	Cross sectional	Western Honduras	1871	LMIC	Adulthood	41 ± 17	63.7	BMI: N/R	Mesoamerican Indians/rural Hondurans	Spending per month and travel spending, Education, Household wealth asset based index	Age, Sex, BMI, Bristol stool scale, Sampling date, Batch effect, DNA concentration, Village (random effect)	Shotgun metagenomics	Y	Y	Y	Y	Good	SRA: PRJNA999635
Zuniga-Chaves et al. (2023)	Cross sectional	Cohort: Survey of the Health of Wisconsin (SHOW), Wisconsin, USA	721	HIC	Adulthood	54.9 ± 16.1	57.6	30.9 ± 7.6	Non-Hispanic whites (>80%)	Economic Hardship Index (EHI)	Sex, Age, Education level, Use of antibiotics in last year, Self-reported disease, Insurance, BMI	16S rRNA	Y	Y	Y	N	Good	SRA: PRJNA999362

## Sheet: S2
Study	Sample collection and storage	DNA extraction process/kit	Sequencing method	Sequencing technology	Hypervariable region	Bioinformatics	Mapping database	OTUs/ASVs
Amaruddin et al. (2020)	Samples collected using container with enclosed spoon (Sarstedt AG&Co.KG), transported on ice to Hasanuddin University, aliquoted, and stored at −80°C	Quick-DNA™ Fecal/Soil Microbe Miniprep Kit (ZymoResearch CA USA)	16S rRNA	Illumina MiSeq	V3-V4	NG-Tax 0.4 pipeline	SILVA (v132 2017)	OTUs
Balakrishnan et al. (2021)	Samples collected with stool collection kit (LPCO diagnostics MS), transported to lab in temperature-controlled container, stored at −80°C	MoBio PowerSoil Kit (QIAGEN USA)	16S rRNA	Illumina MiSeq 600	V3-V5	DADA2	SILVA (N/R)	ASVs
Bishehsari et al. (2023)	Sample collected at home within 12–24 hours of clinic visit using anaerobic collection kit, frozen until delivery to lab, stored at −80°C upon arrival	N/R	16S rRNA	Illumina MiSeq	V5-V6	Mothur v.1.31.162	N/R	OTUs
Bowyer et al. (2019)	Samples stored by participants in sealed ice packs, received at clinical visits or via post (refrigerated up to 2 days), stored at −80°C and shipped frozen to Cornell University (Ithaca NY USA)	N/R	16S rRNA	Illumina MiSeq	V4	QIIME v1.9.1 using SUMACLUST and USEARCH	Greengenes (N/R)	OTUs
Chong et al. (2021)	Samples collected at two time points (D10 4M) by parents or nursing staff, frozen at −20°C, transported on ice to The Liggins Institute, stored at −80°C until use	Allprep DNA/RNA Mini Kit (QIAGEN)	16S rRNA	Illumina MiSeq, Illumina NovaSeq 6000	V3-V4	DADA2, KneadData, MetaPhlAn2, HUMAnN2	SILVA (v132 2017)	ASVs
Galley et al. (2014)	Sample collected from child's diaper using sterile applicator, stored at 4°C for up to 24 hours, transported on ice to OSUWMC, stored at −80°C until pyrosequencing	QIAamp stool DNA mini kit (Qiagen Valencia CA)	16S rRNA	Roche 454 FLX Titanium system	V1–V3	QIIME 1.7.0, PiCRUST	Greengenes (v13_5 2013)	OTUs
Gschwendtner et al. (2019)	Samples collected at home with kits(?), delivered to study center, frozen at −20°C, later stored at −80°C until analysis	QIAMP® Power Fecal DNA kit (Qiagen Hilden Germany)	16S rRNA	Illumina MiSeq	V3–V4	QIIME2 and DADA2 workflow	SILVA (v132 2017)	ASVs
Gul et al. (2024)	Samples collected using uBiome Explorer kits and shipped to Microbiota Centre of Amsterdam	Repeated bead beating protocol and purified using the Maxwell RSC Whole Blood DNA kit	16S rRNA	Illumina MiSeq	V3-V4	QIIME2 and DADA2, PICRUST2	SILVA (v138 2019)	ASVs
He et al. (2018)	Samples collected and stored in ice, transported within 1 day to collection point, stored at −18 to −20°C at collection point, transported to Guangdong CDC research lab, stored at −80°C upon arrival	Fecal DNA Bead Isolation Kit (KingFisher FLEX)	16S rRNA	Illumina HiSeq 2500	V4	QIIME (v1.9.1)	Greengenes (N/R)	OTUs
Kaplan et al. (2019)	Sample collected using inverted paper hat and plastic applicator, placed in container with stabilizer (RNAlater Invitrogen Carlsbad CA), shipped to Albert Einstein College of Medicine, aliquoted, stored at −80°C	Qiagen MagAttract PowerSoil DNA kit	16S rRNA	Illumina MiSeq	V4	QIIME 1.9.1	Greengenes (v13_8 2013)	OTUs
Kemp et al. (2023)	Sample collected at home using wipe-based method, frozen at −20°C, transported on ice, stored at −80°C at University of Alabama	Zymo Quick-DNA Fecal/Soil Microbe Kit	16S rRNA	Illumina MiSeq	V4	QIIME2 and DADA2 workflow	SILVA (v138.1 2020)	ASVs
Flannery et al. (2020)	Samples collected by parents at home using clean plastic collection device and OMNIgene-Gut collection tube, mailed at ambient temperature to University of Oregon, stored at –80°C on arrival	MoBio PowerLyzer PowerSoil kit	Shotgun metagenomics	N/R	N/A	ShotCleaner - QC; MetaPhlAn2 - taxonomic profiling; ShotMAP - functional annotation (KEGG orthologs)	N/A	N/A
Gacesa et al. (2022)	Sample collected at home and frozen within 15 mins, transported on dry ice, stored at −80°C	QIAamp Fast DNA Stool Mini Kit (Qiagen) with QIAcube (Qiagen)	Shotgun metagenomics	Illumina HiSeq	N/A	KneadData (QC), Bowtie2, MetaPhlAn2, HUMAnN2	N/A	N/A
Lewis et al. (2021)	Samples collected in OMR-200 tubes (OMNIgene GUT), stored on ice, brought to RI lab within 24 hours, frozen at −80°C, later transported to Wellesley College on dry ice for processing	RNeasy PowerMicrobiome kit automated on the QIAcube	Shotgun metagenomics	Illumina NextSeq	N/A	bioBakery: KneadData (v0.7.10), MetaPhlAn (v3.0.7)	N/A	N/A
Shridhar et al. (2024)	Samples collected at home, stored in liquid nitrogen at collection, moved to −80°C in Honduras, shipped on dry ice to US for storage at −80°C	Chemagic Stool gDNA kit (PerkinElmer)	Shotgun metagenomics	Illumina NovaSeq 6000	N/A	MetaPhlAn4, StrainPhlAn4, HUMAnN3	N/A	N/A
Klee et al. (2024)	Samples collected at home using OMNIgene.GUT® kit (DNA Genotek) and sent to Integrated Biobank Luxembourg	OMNIgene.GUT® kit (DNA Genotek)	16S rRNA	Illumina MiSeq	V3–V4	DADA2 and dadasnake workflow	SILVA (v138 2019)	ASVs
Kortekangas et al. (2020)	Samples collected during home visits, transferred to cryovials, frozen at −20°C within 6 hours, transported to central lab within 48 hours, frozen at −80°C, later shipped on dry ice to lab	DNA isolated by beadbeating in phenol/chloroform, further purified (QIAquick column), quantified (Qubit)	16S rRNA	Illumina MiSeq	V4	QIIME 1.5.0	Greengenes (2011)	OTUs
Kwak et al. (2024)	Samples collected at home using paper, put in tube and shaken well, mailed within 24 hours, stored at −80°C upon arrival at NYU	PowerSoil DNA isolation kit	16S rRNA	Illumina MiSeq	V4	QIIME2 and DADA2 workflow, PICRUST	Greengenes2 (2022)	ASVs
Lapidot et al. (2021)	Mothers collected samples from healthy children at home, transported on ice to Tel Aviv University, aliquoted, stored at −80°C	Magcore Nucleic Acid Extractor (RBC) and MagCore DNA Tissue kit	16S rRNA	Illumina MiniSeq	V4	Deblur, QIIME2	Greengenes (v13_8 2013)	OTUs
Lapidot et al. (2022)	Mothers collected samples from healthy children at home, transported on ice to Tel Aviv University, aliquoted, stored at −80°C	QIAamp® Fast DNA Stool Mini Kit (Qiagen)	16S rRNA	Illumina MiniSeq	V4	Deblur, QIIME2, PICRUST2	Greengenes (v13_8 2013)	OTUs
Levin et al. (2016)	Sample collected at home, placed into cryovials, transported to lab, stored at −80°C	Modified CTAB buffer-based protocol	16S rRNA	Illumina MiSeq	V4	FLASH v.1.2.7, QIIME 1.8	Greengenes (v13_5 2013)	OTUs
Miller et al. (2016)	Samples collected via endoscopy at RUMC Endoscopy Lab using Roth Net from lumen of distal sigmoid colon, snap frozen in liquid nitrogen immediately after collection, stored at −80°C until analysis	FastDNA Spin Kit for Soil (MP Biomedicals, Solon OH USA)	16S rRNA	GS Junior pyrosequencer	V1–V2	QIIME v.1.8.0	Greengenes (v13_8 2013)	OTUs
Moran-Ramos et al. (2020)	Samples collected at home in sterile cup, refrigerated overnight prior to storage at −70ºC until processing	QIAamp® DNA Stool Mini Kit (Qiagen)	16S rRNA	Illumina MiSeq	V4	QIIME 1.9.0.	Greengenes (v13_8 2013)	OTUs
Mosites et al. (2017)	Sample collected at home using stool collection container and collected following day, transported on ice to field lab in Lwak Kenya, refrigerated at −20°C, later transferred on ice to lab in Kisian Kenya, frozen at −80°C	MoBio PowerFecal® kit	16S rRNA	Illumina MiSeq	V1-V3	QIIME	SILVA (N/R)	OTUs
Mulder et al. (2024)	Samples collected at home using Commode Specimen Collection System, ~1 g stool transferred to tube without preservative, dated, sent to Erasmus MC (stored at 4°C at home if mailing delayed, then −20°C upon arrival)	Automated Arrow Stool DNA kit	16S rRNA	Illumina MiSeq	V3-V4	QIIME, DADA2, phangorn package in R, PICRUST2	SILVA (v138.1 2020)	ASVs
Zuniga-Chaves et al. (2023)	Samples collected by participants at home using kit, refrigerated until submission, shipped to Infectious Disease Research Laboratory at University of Wisconsin—Madison within 24 hours, frozen at −80°C for later microbiome analysis	DNA extracted using bead-beating method with enzymatic and mechanical lysis; phenol:chloroform:isoamyl alcohol washes; purification using NucleoSpin kit	16S rRNA	Illumina MiSeq	V4	QIIME2	SILVA (v138 2019)	ASVs

## Sheet: S3
Study	Life stage	HIC/LMIC	Alpha diversity metric(s) used	Alpha diversity association	Beta diversity metric(s) used	Beta diversity association	Univariate analysis method (if reported)	Taxonomy associations	Functional associations	Other findings
Amaruddin et al. (2020)	Childhood	LMIC	Shannon diversity Richness	Significant negative association between SEP and alpha diversity (Shannon diversity)	Bray–Curtis dissimilarity	Significant association between SEP and beta diversity	DESeq2	Taxa associated with disadvantaged SEP: Prevotella, Mogibacterium, Escherichia-Shigella, Lachnospiraceae, Ruminococcaceae; Taxa associated with advantaged SEP: Bifidobacterium, Lactobacillus, Lachnospiraceae, Ruminococcaeae		Disadvantaged SEP children had high prevalence of helminth infection (60.8%) and protozoa infection (65.8%)
Balakrishnan et al. (2021)	Childhood	HIC	Shannon diversity Simpson diversity Richness	No association	Unweighted and weighted UniFrac distance Bray-Curtis dissimilarity	Significant association between SEP (income) and beta diversity		Children from disadvantaged SEP (income) had lower Faecalitalea and higher Phascolarcobacterium (both Firmicutes; FDR <0.1); No significant differences in microbial taxa based on parental education
Bishehsari et al. (2023)	Adulthood	HIC	Simpsons diversity Richness	No association	Bray-Curtis dissimilarity	Significant association between SEP and beta diversity
Bowyer et al. (2019)	Adulthood	HIC	Shannon diversity Simpson index Chao1	Significant positive association between SEP and all measures of alpha diversity; No significant differences between alpha diversity of twins discordant for SES measures	Bray–Curtis dissimilarity	Significant association between education and IMD and beta diversity (crude and adjusted models); Larger IMD differences within twin pairs significantly increased Bray–Curtis dissimilarity; Weighted-UniFrac distance showed similar but non-significant trend	DESeq2	76 unique OTUs differed significantly between lowest and highest deprivation across all SES variables (unadjusted, FDR q<0.01); Education showed most associations: 57 OTUs (unadjusted), 17 (adjusted); IMD: 18 OTUs (unadjusted), 15 (adjusted); Income: 10 OTUs (unadjusted), 3 (adjusted); IMD had most significant family-level associations; income had fewest
Chong et al. (2021)	Infancy	HIC	Shannon diversity	Significant negative association between area-level SEP (NZDep Index 8–10) and alpha diversity Significant association between maternal education at 4 months and alpha diversity	Bray-Curtis dissimilarity	No association	MaAsLin2	Taxa associated with disadvantaged SEP: Bifidobacterium and Megasphaera		Significant association between Māori ethnicity and alpha diversity; 75% of self-reported Māori mothers lived in disadvantaged SEP areas; Early life microbial alpha diversity (D10) correlated with SEP and maternal ethnicity
Flannery et al. (2020)	Childhood	HIC	N/A	N/A	N/A	N/A	Compound Poisson generalized linear model	17 significant associations between SEP and taxa; Taxa associated with SEP: Bacteroides fragilis, Bacteroides thetaiotaomicron, Veillonella, Bifidobacterium adolescentis, Streptococcus salivarius, Parabacteroides distasonis, Akkermansia muciniphilia, Haemophilus parainfluenzae, Ruminococcus lactaris, Alistipes onderdonkii;	7 significant associations between SEP and microbial pathways	Socioeconomic risk and caregiver behaviour explained 13.6% of taxonomic and 22.3% of functional variance; Caregiver-child relationship found to moderate socioeconomic effects on gut microbiome
Gacesa et al. (2022)	Adulthood (6% children aged 8-17)	HIC	Shannon diversity	Significant positive association between SEP and alpha diversity	Bray–Curtis dissimilarity	Significant association between SEP and beta diversity at species and pathway level	ADONIS	220 significant associations between SEP and taxa; 72 between bacterial abundances and monthly income; Geography and SEP explain 0.90% variance in microbiome composition at species level	Geography and SEP explain 1.13% variance in microbial pathways	Advantaged SEP was associated with 'healthy' microbiome signature; Income showed low but significant correlations with neighbourhood greenspace area, rural living environment and Lifelines diet score (LLDS)
Galley et al. (2014)	Infancy	HIC	Shannon diversity Chao1 index Evenness Richness	In high-income households, children of obese mothers had significantly higher alpha diversity compared to non-obese mothers; No differences in alpha diversity in lower-income households based on maternal obesity	UniFrac unweighted distance	SEP (maternal education or income) showed no main effect on beta diversity; In high-income or high-education households, children of obese mothers had distinct and more homogeneous microbiota; no such differences in low-SEP groups		In advantaged SEP households, Parabacteroides, Eubacterium, Blautia, Oscillibacter, Bacteroidales showed significantly different abundances based on maternal obesity status; No significant differences in low-income group	No associations between SEP and microbial pathways in adjusted models
Gschwendtner et al. (2019)	Childhood	HIC	Shannon diversity Simpson diversity Richness Evenness	No association	Yue Clayton dissimilarity Euclidean distance Jaccard distance Bray-Curtis dissimilarity Weighted and unweighted Unifrac distance	No association		Faecalibacterium and Christensenellaceae R7 group associated with advantaged SEP Blautia associated with disadvantaged SEP
Gul et al. (2024)	Adulthood	LMIC	Shannon diversity Richness	No significant association between SEP and alpha diversity for taxonomic composition People who were self-employed had decreased microbial diversity compared to students and full-time employees (observed richness only) Significant association between SEP and functional alpha diversity	Weighted and unweighted Unifraq distance	No association
He et al. (2018)	Adulthood	LMIC	N/A	N/A	N/A	N/A	MaAsLin	214 OTUs (38.3% of total microbial abundance) associated with SEP; 40 OTUs associated with advantaged SEP: 59 Bacteroides, 6 Parabacteroides, 5 Rikenellaceae, 21 Lachnospiraceae, 11 Ruminococcaceae, 12 Veillonellaceae, 11 beta-Proteobacteria; 74 OTUs associated with disadvantaged SEP: 14 Prevotella, 17 Clostridiaceae, 9 Peptostreptococcaceae, 11 Ruminococcaceae, 4 Enterobacteriaceae
Kaplan et al. (2019)	Adulthood	HIC	Shannon diversity	No association	Bray–Curtis dissimilarity	Significant association between SEP and beta diversity	Multivariable linear regression	Lower ratio of Prevotella to Bacteroides was associated with advantaged SEP		Fungal diversity also varied by income and neighbourhood of residence
Kemp et al. (2023)	Childhood	HIC	Shannon diversity Simpson Evenness Faiths phylogenetic diversity (PD)	Significant negative association between SEP and alpha diversity (Faiths PD) No significant relationships found between SEP and Shannon diversity and Simpson diversity	Jaccard distance Bray–Curtis dissimilarity	Significant association between SEP, ethnicity, and geography and beta diversity (together explaining ~7% of total microbial variation)
Klee et al. (2024)	Adulthood	HIC	Shannon diversity Simpson diversity Chao1	Significant positive association between SEP (education) and alpha diversity	Bray-Curtis dissimilarity Jaccard distance	No significant association between SEP and beta diversity; Beta diversity significantly differed across education groups in those aged 65+	ANCOM-BC and DESeq2	Taxa associated with advantaged SEP: Bacilli, Actinobacteria, Lactobacillales, Streptococcaceae, Streptococcus, Lachnospiraceae UCG 001
Kortekangas et al. (2020)	Infancy	LMIC	Shannon diversity	Significant negative association between SEP (maternal education) and alpha diversity at 6, 18, and 30 months	Weighted and unweighted UniFrac distances	Significant association between SEP (maternal education) and beta diversity at 18 and 30 months; In mothers, SEP (education and household assets) was associated with beta diversity	Multivariable zero-inflated negative binominal models	Taxa associated with disadvantaged SEP: Campylobacter, Parabacteroides		Lack of piped water was linked to lower Roseburia and Veillonella abundance and higher Shannon diversity; Caesarean birth and lack of piped water were both associated with Shannon diversity at 30 months; Key associations found with chicken ownership, water source, and maternal education
Kwak et al. (2024)	Adulthood	HIC	Faiths phylogenetic diversity (PD)	Significant negative association between SEP and alpha diversity (Faith's PD) Lower neighbourhood income or greater deprivation (social deprivation index) not significantly associated alpha diversity	Jenen-Shannon Divergence	Significant association between all SEP variables and beta diversity; SDI score had greatest explanatory power (R² = 0.013)	ANCOM-BC	Taxa associated with disadvantaged SEP: Prevotella copri, Catenibacterium sp000437715, Fimenecus sp000432435, Collinsella sp000434535, Dorea_A formigenerans, Prevotella stercorea; Taxa associated with advantaged SEP: Dysosmobacter welbionis, Frisingicoccus caecimuris, Monoglobus pectinilyticus, Lawsonibacter asaccharolyticus	9 significant associations between SEP and microbial pathways; Disadvantaged SEP associated with upregulation of TCA cycle IV (2-oxoglutarate decarboxylase) and L-lysine biosynthesis II	Ethnicity moderated the SEP-gut microbiome association; SDI score showed strongest associations with microbiome composition among SEP indicators
Lapidot et al. (2021)	Childhood	HIC	Shannon diversity Fisher's diversity Richness	No association	Phylogenetic Weighted and Unweighted UniFrac distance	Significant association between SEP and beta diversity (explaining 5% of variance)	MaAsLin2	SEP has strongest association with taxonomy of all exposures; Taxa associated with advantaged SEP: Barnesiellaceae, Rikenellaceae (including Alistipes), Delftia, Odoribacter, Parabacteroides, Bacteroides, Clostridium, Ruminococcus; Taxa associated with disadvantaged SEP: Bulleidia, Mogibacterium, Prevotella, Catenibacterium
Lapidot et al. (2022)	Childhood	HIC	Shannon diversity Faith's phylogenetic diversity (PD) Richness Pielou's evenness	Significant negative association between SEP and alpha diversity (all metrics but Shannon diversity) Disadvantaged SEP associated with higher bacterial richness, greater phylogenetic diversity, lower microbial evenness	Jenen-Shannon Divergence Phylogenetic Weighted Unifrac distance	Significant association between SEP and beta diversity (taxonomy and pathways)	ANCOM-BC	72 taxa significantly differed between children from disadvantaged and advantaged SEP (adjusted models); Taxa associated with disadvantaged SEP: Ruminococcaceae, Prevotella copri, Dialister, Eubacterium biforme, Oscillospira, Sutterella; Taxa associated with advantaged SEP: Bifidobacterium, Faecalibacterium prausnitzii, Alistipes, Clostridium, Ruminococcus;	Advantaged SEP associated with upregulation of certain microbial pathways: D-Glutamine and D-glutamate metabolism, secondary bile acid biosynthesis, biotin metabolism	Strong association between household crowding and alpha and beta diversity; In advantaged SEP villages, greater household crowding linked to increased abundance of Prevotella stercorea, Paraprevotella, Prevotella copri, Phascolarctobacterium; In disadvantaged SEP villages, higher crowding associated with more Ruminococcaceae but depletion of Bacteroides caccae, Parabacteroides, Lachnospiraceae, S…
Levin et al. (2016)	Infancy	HIC	Richness Pielou's evenness Faiths phylogenetic diversity (PD)	Significant association between SEP and alpha diversity (Faiths PD) in neonates Significant association between SEP and alpha diversity (richness, Pielou's evenness, Faiths PD) in infants; No direction of association noted	Weighted and Unweighted UniFraq	Significant association between SEP and beta diversity in infants, not neonates	Zero-inflated negative binomial regression	Taxa associated with disadvantaged SEP: Barnesiellaceae, Peptostreptococcaceae, Acinetobacter, Lactobacillus, Lactococcus, Megamonas, Peptoniphilus, Pseudoramibacter eubacterium, Slackia, Yersinia; Taxa associated with advantaged SEP: Gammaproteobacteria, Actinobacteria, Bifidobacteriaceae, Veillonellaceae, Enterobacteriaceae, Lactobacillaceae, Pasteurellaceae, Clostridiaceae, Erysipelotrichaceae…		SEP highly correlated with African American race-ethnicity; Sample skewed to people with advantaged SEP
Lewis et al. (2021)	Childhood	HIC	Shannon diversity	No association	Bray–Curtis dissimilarity	Significant association between SEP and beta diversity
Miller et al. (2016)	Adulthood	HIC	Chao1 index	Significant positive association between neighbourhood SEP and alpha diversity (explaining 11-22% of variance)	N/A	N/A		Advantaged SEP associated with greater abundance of Bacteroides and lower abundance of Prevotella
Moran-Ramos et al. (2020)	Childhood	LMIC	Shannon diversity Chao1 richness	No association	Bray–Curtis dissimilarity	Significant association between SEP and antibiotic use and beta diversity (2% variation)		11 significant associations between SEP and taxa; Taxa associated with disadvantaged SEP: Prevotellaceae (genus Prevotella), Veionellaceae (unclassified genus and Megamonas); Taxa associated with advantaged SEP: Rikenellaceae, Holdemania, Oscillospira, Eggerthella lenta, Bacteroides fragilis, Eubacterium dolichum		Bacteroides enterotype linked to advantaged SEP; Prevotella enterotype linked to disadvantaged SEP
Mosites et al. (2017)	Adulthood	LMIC	Richness	Significant negative association between SEP (household wealth) and alpha diversity	Bray-Curtis dissimilarity	No association
Mulder et al. (2024)	Childhood	HIC	Shannon diversity Simpsons diversity Richness	Significant positive association between SEP (maternal education, financial difficulties) and alpha diversity (richness and Shannon diversity)	Euclidian distance	Significant association between SEP and beta diversity (explained 0.11% of variance)	ANCOM-BC	No associations found	Pathways significantly associated with advantaged SEP: superpathway of (R,R)-butanediol biosynthesis, L-tryptophan biosynthesis; Pathway significantly associated with disadvantaged SEP: inosine-5'-phosphate biosynthesis III	Associations partly mediated by overall diet quality, pro-inflammatory diet, fibre intake, and BMI
Shridhar et al. (2024)	Adulthood	LMIC	Shannon diversity Richness	Significant negative association between SEP and alpha diversity (Shannon diversity)	Bray-Curtis dissimilarity	Significant association between SEP and beta diversity (variance explained was 4.13% for species and 3.70% for pathways)	MaAsLin2	1105 significant SEP–taxonomy associations (51.4% of total); 319 species significantly associated with ≥1 SEP variable; Usgb5239 (Lachnospiraceae family) was most-associated species, associated with 14 socioeconomic factors; Individuals with advantaged SEP more likely to have different strain of Eubacterium rectale compared to those with disadvantaged SEP	586 significant associations between SEP and microbial pathways	Economic factors explained 4.13% variance in species and 3.70% in pathways; SEP measure included several variables - household wealth, education, monthly spending, social networks, water sources, and village factors
Zuniga-Chaves et al. (2023)	Adulthood	HIC	Shannon diversity Simpsons diversity Richness	Significant positive association between SEP (Economic Hardship Index EHI) and all alpha diversity metrics (p < 0.001) Higher diversity associated with high household income, living in rural areas, and older age	Bray-Curtis dissimilarity	Significant association between SEP and beta diversity between 85th percentile EHI groups (differences only observed in most vulnerable sub-population)	ANCOM-BC	22 genera differed between most advantaged and disadvantaged SEP (85th percentile EHI); no differences at 50th percentile; Taxa associated with advantaged SEP: Christensenellaceae, Coriobacteriaceae, Peptococcaceae, Ruminococcaceae, Akkermansia, Frisingicoccus, Colidextribacter, Candidatus Stoquefichus, Parvibacter, Ruminiclostridium, Eubacterium ventriosum, Eubacterium xylanophilum; Taxa associa…		Food insecurity mediates a decrease in alpha diversity in high-EHI individuals; High EHI was associated with multidrug-resistant organisms (MDRO) colonisation and with greater number of MDROs

## Sheet: S4
Q	Criteria Question
1	Was the research question or objective in this paper clearly stated?
2	Was the study population clearly specified and defined?
3	Was the participation rate of eligible persons at least 50%?
4	Were all the subjects selected or recruited from the same or similar populations (including the same time period)? Were inclusion and exclusion criteria for being in the study prespecified and applied uniformly to all participants?
5	Was a sample size justification, power description, or variance and effect estimates provided?
6	For the analyses in this paper, were the exposure(s) of interest measured prior to the outcome(s) being measured?
7	Was the timeframe sufficient so that one could reasonably expect to see an association between exposure and outcome if it existed? Cross-sectional studies are considered “N/A” for this criterion
8	For exposures that can vary in amount or level, did the study examine different levels of the exposure as related to the outcome (e.g., categories of exposure, or exposure measured as continuous variable)? For this review, the exposure is socioeconomic position; thus, studies were awarded a “Yes” for this criterion if they used multiple variables (e.g. income, education, occupation) or socioecono…
9	Were the exposure measures (independent variables) clearly defined, valid, reliable, and implemented consistently across all study participants? For this review, the exposure is socioeconomic position; thus, studies were awarded a “Yes” if they used validated ways (interview, questionnaire) for assessing income, educational attainment, occupation, area-level socioeconomic variables
10	Was the exposure(s) assessed more than once over time? Cross-sectional studies are considered “N/A” for this criterion
11	Were the outcome measures (dependent variables) clearly defined, valid, reliable, and implemented consistently across all study participants? For this review, the outcome is gut microbiota composition/function; thus, studies were awarded a “Yes” if they adequately defined all their methodologies for measuring gut microbiota composition/function and used validated and/or reliable tools.
12	Were the outcome assessors blinded to the exposure status of participants? This criterion was considered "N/A" as blinding to socioeconomic position is not feasible in observational studies of this nature
13	Was loss to follow-up after baseline 20% or less? Cross-sectional studies are considered “N/A” for this criterion
14	Were key potential confounding variables measured and adjusted statistically for their impact on the relationship between exposure(s) and outcome(s)? Key confounding variables identified by authors included: age, sex, BMI

## Sheet: S5
Study	Q1	Q2	Q3	Q4	Q5	Q6	Q7	Q8	Q9	Q10	Q11	Q12	Q13	Q14	Quality Score	Quality Rating	Comments (if poor)
Amaruddin et al. (2020)	No	Yes	N/A	Yes	No	No	N/A	No	No	N/A	Yes	N/A	N/A	No	3/9	Poor	Underpowered SEP exposure is poorly defined, SEP assumed based on school rather than a measured variable
Balakrishnan et al. (2021)	Yes	Yes	N/A	Yes	No	No	N/A	Yes	Yes	N/A	Yes	N/A	N/A	No	6/9	Fair
Bishehsari et al. (2023)	Yes	Yes	N/A	Yes	No	No	N/A	Yes	Yes	N/A	Yes	N/A	N/A	No	6/9	Fair
Bowyer et al. (2019)	Yes	Yes	N/A	Yes	No	No	N/A	Yes	Yes	N/A	Yes	N/A	N/A	Yes	7/9	Good
Chong et al. (2021)	Yes	Yes	N/A	Yes	No	Yes	N/A	Yes	Yes	N/A	Yes	N/A	N/A	No	7/9	Fair
Flannery et al. (2020)	Yes	Yes	N/A	Yes	No	No	N/A	Yes	Yes	N/A	Yes	N/A	N/A	No	6/9	Fair
Gacesa et al. (2022)	Yes	Yes	N/A	Yes	No	No	N/A	Yes	Yes	N/A	Yes	N/A	N/A	Yes	7/9	Good
Galley et al. (2014)	Yes	Yes	N/A	Yes	No	No	N/A	Yes	Yes	N/A	Yes	N/A	N/A	No	6/9	Fair
Gschwendtner et al. (2019)	Yes	Yes	N/A	Yes	No	No	N/A	No	Yes	N/A	Yes	N/A	N/A	No	5/9	Fair
Gul et al. (2024)	No	No	N/A	Yes	No	No	N/A	Yes	Yes	N/A	Yes	N/A	N/A	No	4/9	Poor	Underpowered Research objective not clearly stated No information on how particpants were selected for the study
He et al. (2018)	Yes	Yes	N/A	Yes	No	No	N/A	Yes	Yes	N/A	Yes	N/A	N/A	No	6/9	Fair
Kaplan et al. (2019)	Yes	Yes	N/A	Yes	No	No	N/A	Yes	Yes	N/A	Yes	N/A	N/A	No	6/9	Fair
Kemp et al. (2023)	Yes	Yes	No	Yes	No	No	N/A	Yes	Yes	N/A	Yes	N/A	N/A	No	6/10	Fair
Klee et al. (2024)	Yes	Yes	N/A	Yes	No	No	N/A	No	Yes	N/A	Yes	N/A	N/A	Yes	6/9	Fair
Kortekangas et al. (2020)	Yes	Yes	N/A	Yes	No	Yes	N/A	No	No	N/A	Yes	N/A	N/A	Yes	6/9	Fair
Kwak et al. (2024)	Yes	Yes	N/A	Yes	No	No	N/A	Yes	Yes	N/A	Yes	N/A	N/A	Yes	7/9	Fair
Lapidot et al. (2021)	Yes	Yes	N/A	Yes	No	No	N/A	Yes	Yes	N/A	Yes	N/A	N/A	Yes	7/9	Fair
Lapidot et al. (2022)	Yes	Yes	N/A	Yes	No	No	N/A	Yes	Yes	N/A	Yes	N/A	N/A	Yes	7/9	Fair
Levin et al. (2016)	Yes	Yes	N/A	Yes	No	Yes	N/A	Yes	Yes	N/A	Yes	N/A	N/A	No	7/9	Fair
Lewis et al. (2021)	Yes	No	N/A	No	No	No	N/A	No	Yes	N/A	Yes	N/A	N/A	No	3/9	Poor	Study population not described Substantial missing sociodemographic data
Miller et al. (2016)	Yes	Yes	N/A	Yes	No	No	N/A	Yes	Yes	N/A	Yes	N/A	N/A	Yes	7/9	Fair
Moran-Ramos et al. (2020)	Yes	Yes	N/A	Yes	No	No	N/A	Yes	Yes	N/A	Yes	N/A	N/A	No	6/9	Fair
Mosites et al. (2017)	No	No	N/A	No	No	No	N/A	No	No	N/A	Yes	N/A	N/A	No	1/9	Poor	Underpowered Doesn’t state how the household wealth score was calculated Population not clearly described and research objective not clearly stated
Mulder et al. (2024)	Yes	Yes	N/A	Yes	No	Yes	N/A	Yes	Yes	N/A	Yes	N/A	N/A	Yes	8/9	Good
Shridhar et al. (2024)	Yes	Yes	N/A	Yes	No	No	N/A	Yes	Yes	N/A	Yes	N/A	N/A	Yes	7/9	Good
Zuniga-Chaves et al. (2023)	Yes	Yes	N/A	Yes	No	Yes	N/A	Yes	Yes	N/A	Yes	N/A	N/A	Yes	8/9	Good

## Sheet: S6
Study	Taxon key	Lowest taxonomic rank	Taxon	Phylum	Class	Order	Family	Genus	Species	Direction of association	Life stage	HIC/LMIC
Amaruddin et al. (2020)	Firmicutes;Clostridia;Clostridiales;Ruminococcaceae	Family	Ruminococcaceae	Firmicutes	Clostridia	Clostridiales	Ruminococcaceae			Mixed	Childhood	LMIC
Amaruddin et al. (2020)	Bacteroidetes;Bacteroidia;Bacteroidales;Prevotellaceae;Prevotella	Genus	Prevotella	Bacteroidetes	Bacteroidia	Bacteroidales	Prevotellaceae	Prevotella		Negative	Childhood	LMIC
Amaruddin et al. (2020)	Actinobacteria;Actinomycetia;Bifidobacteriales;Bifidobacteriaceae;Bifidobacterium	Genus	Bifidobacterium	Actinobacteria	Actinomycetia	Bifidobacteriales	Bifidobacteriaceae	Bifidobacterium		Positive	Childhood	LMIC
Amaruddin et al. (2020)	Firmicutes;Clostridia;Clostridiales;Lachnospiraceae	Family	Lachnospiraceae	Firmicutes	Clostridia	Clostridiales	Lachnospiraceae			Mixed	Childhood	LMIC
Amaruddin et al. (2020)	Firmicutes;Bacilli;Lactobacillales;Lactobacillaceae;Lactobacillus	Genus	Lactobacillus	Firmicutes	Bacilli	Lactobacillales	Lactobacillaceae	Lactobacillus		Positive	Childhood	LMIC
Amaruddin et al. (2020)	Firmicutes;Clostridia;Peptostreptococcales;Anaerovoracaceae;Mogibacterium	Genus	Mogibacterium	Firmicutes	Clostridia	Peptostreptococcales	Anaerovoracaceae	Mogibacterium		Negative	Childhood	LMIC
Amaruddin et al. (2020)	Pseudomonadati;Gammaproteobacteria;Enterobacterales;Enterobacteriaceae;Escherichia-Shigella	Genus	Escherichia-Shigella	Pseudomonadati	Gammaproteobacteria	Enterobacterales	Enterobacteriaceae	Escherichia-Shigella		Negative	Childhood	LMIC
Balakrishnan et al. (2021)	Firmicutes;Erysipelotrichia;Erysipelotrichales;Erysipelotrichaceae;Faecalitalea	Genus	Faecalitalea	Firmicutes	Erysipelotrichia	Erysipelotrichales	Erysipelotrichaceae	Faecalitalea		Positive	Childhood	HIC
Balakrishnan et al. (2021)	Firmicutes;Negativicutes;Acidaminococcales;Acidaminococcaceae;Phascolarcobacterium	Genus	Phascolarcobacterium	Firmicutes	Negativicutes	Acidaminococcales	Acidaminococcaceae	Phascolarcobacterium		Negative	Childhood	HIC
Bowyer et al. (2019)	Firmicutes;Clostridia;Clostridiales;Ruminococcaceae;Faecalibacterium;Faecalibacterium prausnitzii	Species	Faecalibacterium prausnitzii	Firmicutes	Clostridia	Clostridiales	Ruminococcaceae	Faecalibacterium	Faecalibacterium prausnitzii	Positive	Adulthood	HIC
Bowyer et al. (2019)	Bacteroidetes;Bacteroidia;Bacteroidales;Barnesiellaceae	Family	Barnesiellaceae	Bacteroidetes	Bacteroidia	Bacteroidales	Barnesiellaceae			Positive	Adulthood	HIC
Bowyer et al. (2019)	Bacteroidetes;Bacteroidia;Bacteroidales;Prevotellaceae;Prevotella;Prevotella stercorea	Species	Prevotella stercorea	Bacteroidetes	Bacteroidia	Bacteroidales	Prevotellaceae	Prevotella	Prevotella stercorea	Positive	Adulthood	HIC
Bowyer et al. (2019)	Verrucomicrobia;Verrucomicrobiae;Verrucomicrobiales;Akkermansiaceae;Akkermansia;Akkermansia muciniphila	Species	Akkermansia muciniphila	Verrucomicrobia	Verrucomicrobiae	Verrucomicrobiales	Akkermansiaceae	Akkermansia	Akkermansia muciniphila	Negative	Adulthood	HIC
Bowyer et al. (2019)	Firmicutes;Clostridia;Christensenellales;Christensenellaceae	Family	Christensenellaceae	Firmicutes	Clostridia	Christensenellales	Christensenellaceae			Negative	Adulthood	HIC
Bowyer et al. (2019)	Firmicutes;Clostridia;Clostridiales;Eubacteriaceae;Eubacterium;Eubacterium dolichum	Species	Eubacterium dolichum	Firmicutes	Clostridia	Clostridiales	Eubacteriaceae	Eubacterium	Eubacterium dolichum	Negative	Adulthood	HIC
Bowyer et al. (2019)	Firmicutes;Clostridia;Eubacteriales;Eubacteriaceae;Anaerofustis	Genus	Anaerofustis	Firmicutes	Clostridia	Eubacteriales	Eubacteriaceae	Anaerofustis		Negative	Adulthood	HIC
Bowyer et al. (2019)	Firmicutes;Clostridia;Lachnospirales;Lachnospiraceae;Anaerostipes	Genus	Anaerostipes	Firmicutes	Clostridia	Lachnospirales	Lachnospiraceae	Anaerostipes		Positive	Adulthood	HIC
Bowyer et al. (2019)	Bacteroidetes;Bacteroidia;Bacteroidales;Bacteroidaceae;Bacteroides;Bacteroides coprophilus	Species	Bacteroides coprophilus	Bacteroidetes	Bacteroidia	Bacteroidales	Bacteroidaceae	Bacteroides	Bacteroides coprophilus	Positive	Adulthood	HIC
Bowyer et al. (2019)	Firmicutes;Bacilli;Lactobacillales;Streptococcaceae;Streptococcus;Streptococcus anginosus	Species	Streptococcus anginosus	Firmicutes	Bacilli	Lactobacillales	Streptococcaceae	Streptococcus	Streptococcus anginosus	Negative	Adulthood	HIC
Bowyer et al. (2019)	Firmicutes;Clostridia;Clostridiales;Lachnospiraceae;Blautia;Blautia producta	Species	Blautia producta	Firmicutes	Clostridia	Clostridiales	Lachnospiraceae	Blautia	Blautia producta	Negative	Adulthood	HIC
Chong et al. (2021)	Firmicutes;Clostridia;Clostridiales;Veillonellaceae;Megasphaera	Genus	Megasphaera	Firmicutes	Clostridia	Clostridiales	Veillonellaceae	Megasphaera		Negative	Infancy	HIC
Chong et al. (2021)	Actinobacteria;Actinomycetia;Bifidobacteriales;Bifidobacteriaceae;Bifidobacterium	Genus	Bifidobacterium	Actinobacteria	Actinomycetia	Bifidobacteriales	Bifidobacteriaceae	Bifidobacterium		Negative	Infancy	HIC
Flannery et al. (2020)	Proteobacteria;Gammaproteobacteria;Pasteurellales;Pasteurellaceae;Haemophilus;Haemophilus parainfluenzae	Species	Haemophilus parainfluenzae	Proteobacteria	Gammaproteobacteria	Pasteurellales	Pasteurellaceae	Haemophilus	Haemophilus parainfluenzae	Positive	Childhood	HIC
Gacesa et al. (2022)	Firmicutes;Clostridia;Clostridiales;Ruminococcaceae	Family	Ruminococcaceae	Firmicutes	Clostridia	Clostridiales	Ruminococcaceae			Positive	Adulthood (6% children aged 8-17)	HIC
Gacesa et al. (2022)	Firmicutes;Clostridia;Clostridiales;Clostridiaceae;Clostridium	Genus	Clostridium	Firmicutes	Clostridia	Clostridiales	Clostridiaceae	Clostridium		Negative	Adulthood (6% children aged 8-17)	HIC
Gacesa et al. (2022)	Firmicutes;Clostridia;Clostridiales;Veillonellaceae;Megasphaera	Genus	Megasphaera	Firmicutes	Clostridia	Clostridiales	Veillonellaceae	Megasphaera		Negative	Adulthood (6% children aged 8-17)	HIC
Gacesa et al. (2022)	Bacteroidetes;Bacteroidia;Bacteroidales;Prevotellaceae;Prevotella;Prevotella copri	Species	Prevotella copri	Bacteroidetes	Bacteroidia	Bacteroidales	Prevotellaceae	Prevotella	Prevotella copri	Negative	Adulthood (6% children aged 8-17)	HIC
Gacesa et al. (2022)	Firmicutes;Clostridia;Clostridiales;Ruminococcaceae;Faecalibacterium;Faecalibacterium prausnitzii	Species	Faecalibacterium prausnitzii	Firmicutes	Clostridia	Clostridiales	Ruminococcaceae	Faecalibacterium	Faecalibacterium prausnitzii	Positive	Adulthood (6% children aged 8-17)	HIC
Gacesa et al. (2022)	Firmicutes;Negativicutes;Selenomonadales;Veillonellaceae	Family	Veillonellaceae	Firmicutes	Negativicutes	Selenomonadales	Veillonellaceae			Negative	Adulthood (6% children aged 8-17)	HIC
Gacesa et al. (2022)	Firmicutes;Clostridia;Clostridiales;Ruminococcaceae;Ruminococcus	Genus	Ruminococcus	Firmicutes	Clostridia	Clostridiales	Ruminococcaceae	Ruminococcus		Positive	Adulthood (6% children aged 8-17)	HIC
Gacesa et al. (2022)	Verrucomicrobia;Verrucomicrobiae;Verrucomicrobiales;Akkermansiaceae;Akkermansia;Akkermansia muciniphila	Species	Akkermansia muciniphila	Verrucomicrobia	Verrucomicrobiae	Verrucomicrobiales	Akkermansiaceae	Akkermansia	Akkermansia muciniphila	Positive	Adulthood (6% children aged 8-17)	HIC
Gacesa et al. (2022)	Firmicutes;Clostridia;Clostridiales;Lachnospiraceae	Family	Lachnospiraceae	Firmicutes	Clostridia	Clostridiales	Lachnospiraceae			Positive	Adulthood (6% children aged 8-17)	HIC
Gacesa et al. (2022)	Firmicutes;Clostridia	Class	Clostridia	Firmicutes	Clostridia					Positive	Adulthood (6% children aged 8-17)	HIC
Gacesa et al. (2022)	Firmicutes;Clostridia;Clostridiales;Clostridiaceae	Family	Clostridiaceae	Firmicutes	Clostridia	Clostridiales	Clostridiaceae			Negative	Adulthood (6% children aged 8-17)	HIC
Gacesa et al. (2022)	Proteobacteria;Betaproteobacteria;Burkholderiales;Oxalobacteraceae	Family	Oxalobacteraceae	Proteobacteria	Betaproteobacteria	Burkholderiales	Oxalobacteraceae			Positive	Adulthood (6% children aged 8-17)	HIC
Gacesa et al. (2022)	Actinobacteria;Coriobacteriia;Eggerthellales;Eggerthellaceae;Eggerthella	Genus	Eggerthella	Actinobacteria	Coriobacteriia	Eggerthellales	Eggerthellaceae	Eggerthella		Negative	Adulthood (6% children aged 8-17)	HIC
Gacesa et al. (2022)	Firmicutes;Negativicutes;Selenomonadales;Acidaminococcaceae;Acidaminococcus	Genus	Acidaminococcus	Firmicutes	Negativicutes	Selenomonadales	Acidaminococcaceae	Acidaminococcus		Negative	Adulthood (6% children aged 8-17)	HIC
Gacesa et al. (2022)	Proteobacteria;Deltaproteobacteria;Desulfovibrionales;Desulfovibrionaceae;Bilophila	Genus	Bilophila	Proteobacteria	Deltaproteobacteria	Desulfovibrionales	Desulfovibrionaceae	Bilophila		Positive	Adulthood (6% children aged 8-17)	HIC
Gacesa et al. (2022)	Verrucomicrobia;Verrucomicrobiae;Verrucomicrobiales;Akkermansiaceae;Akkermansia	Genus	Akkermansia	Verrucomicrobia	Verrucomicrobiae	Verrucomicrobiales	Akkermansiaceae	Akkermansia		Positive	Adulthood (6% children aged 8-17)	HIC
Gacesa et al. (2022)	Actinobacteria;Coriobacteriia;Eggerthellales;Eggerthellaceae;Eggerthella;Eggerthella lenta	Species	Eggerthella lenta	Actinobacteria	Coriobacteriia	Eggerthellales	Eggerthellaceae	Eggerthella	Eggerthella lenta	Negative	Adulthood (6% children aged 8-17)	HIC
Gacesa et al. (2022)	Bacteroidetes;Bacteroidia;Bacteroidales;Bacteroidaceae;Bacteroides;Bacteroides cellulosilyticus	Species	Bacteroides cellulosilyticus	Bacteroidetes	Bacteroidia	Bacteroidales	Bacteroidaceae	Bacteroides	Bacteroides cellulosilyticus	Positive	Adulthood (6% children aged 8-17)	HIC
Gacesa et al. (2022)	Bacteroidetes;Bacteroidia;Bacteroidales;Bacteroidaceae;Bacteroides;Bacteroides finegoldii	Species	Bacteroides finegoldii	Bacteroidetes	Bacteroidia	Bacteroidales	Bacteroidaceae	Bacteroides	Bacteroides finegoldii	Positive	Adulthood (6% children aged 8-17)	HIC
Gacesa et al. (2022)	Bacteroidetes;Bacteroidia;Bacteroidales;Porphyromonadaceae;Barnesiella;Barnesiella intestinihominis	Species	Barnesiella intestinihominis	Bacteroidetes	Bacteroidia	Bacteroidales	Porphyromonadaceae	Barnesiella	Barnesiella intestinihominis	Positive	Adulthood (6% children aged 8-17)	HIC
Gacesa et al. (2022)	Bacteroidetes;Bacteroidia;Bacteroidales;Rikenellaceae;Alistipes;Alistipes finegoldii	Species	Alistipes finegoldii	Bacteroidetes	Bacteroidia	Bacteroidales	Rikenellaceae	Alistipes	Alistipes finegoldii	Positive	Adulthood (6% children aged 8-17)	HIC
Gacesa et al. (2022)	Bacteroidetes;Bacteroidia;Bacteroidales;Rikenellaceae;Alistipes;Alistipes indistinctus	Species	Alistipes indistinctus	Bacteroidetes	Bacteroidia	Bacteroidales	Rikenellaceae	Alistipes	Alistipes indistinctus	Positive	Adulthood (6% children aged 8-17)	HIC
Gacesa et al. (2022)	Bacteroidetes;Bacteroidia;Bacteroidales;Rikenellaceae;Alistipes;Alistipes senegalensis	Species	Alistipes senegalensis	Bacteroidetes	Bacteroidia	Bacteroidales	Rikenellaceae	Alistipes	Alistipes senegalensis	Positive	Adulthood (6% children aged 8-17)	HIC
Gacesa et al. (2022)	Bacteroidetes;Bacteroidia;Bacteroidales;Rikenellaceae;Alistipes;Alistipes shahii	Species	Alistipes shahii	Bacteroidetes	Bacteroidia	Bacteroidales	Rikenellaceae	Alistipes	Alistipes shahii	Positive	Adulthood (6% children aged 8-17)	HIC
Gacesa et al. (2022)	Firmicutes;Clostridia;Clostridiales;Ruminococcaceae;Flavonifractor;Flavonifractor plautii	Species	Flavonifractor plautii	Firmicutes	Clostridia	Clostridiales	Ruminococcaceae	Flavonifractor	Flavonifractor plautii	Negative	Adulthood (6% children aged 8-17)	HIC
Gacesa et al. (2022)	Firmicutes;Clostridia;Clostridiales;Ruminococcaceae;Ruminococcus;Ruminococcus lactaris	Species	Ruminococcus lactaris	Firmicutes	Clostridia	Clostridiales	Ruminococcaceae	Ruminococcus	Ruminococcus lactaris	Positive	Adulthood (6% children aged 8-17)	HIC
Gacesa et al. (2022)	Firmicutes;Clostridia;Clostridiales;Ruminococcaceae;Faecalibacterium	Genus	Faecalibacterium	Firmicutes	Clostridia	Clostridiales	Ruminococcaceae	Faecalibacterium		Positive	Adulthood (6% children aged 8-17)	HIC
Gacesa et al. (2022)	Bacteroidetes;Bacteroidia	Class	Bacteroidia	Bacteroidetes	Bacteroidia					Negative	Adulthood (6% children aged 8-17)	HIC
Gacesa et al. (2022)	Firmicutes;Negativicutes	Class	Negativicutes	Firmicutes	Negativicutes					Negative	Adulthood (6% children aged 8-17)	HIC
Gacesa et al. (2022)	Verrucomicrobia;Verrucomicrobiae	Class	Verrucomicrobiae	Verrucomicrobia	Verrucomicrobiae					Positive	Adulthood (6% children aged 8-17)	HIC
Gacesa et al. (2022)	Actinobacteria;Actinomycetia;Actinomycetales;Actinomycetaceae	Family	Actinomycetaceae	Actinobacteria	Actinomycetia	Actinomycetales	Actinomycetaceae			Negative	Adulthood (6% children aged 8-17)	HIC
Gacesa et al. (2022)	Bacteroidetes;Bacteroidia;Bacteroidales;Bacteroidales noname	Family	Bacteroidales noname	Bacteroidetes	Bacteroidia	Bacteroidales	Bacteroidales noname			Positive	Adulthood (6% children aged 8-17)	HIC
Gacesa et al. (2022)	Firmicutes;Clostridia;Clostridiales;Oscillospiraceae	Family	Oscillospiraceae	Firmicutes	Clostridia	Clostridiales	Oscillospiraceae			Negative	Adulthood (6% children aged 8-17)	HIC
Gacesa et al. (2022)	Proteobacteria;Betaproteobacteria;Burkholderiales;Sutterellaceae	Family	Sutterellaceae	Proteobacteria	Betaproteobacteria	Burkholderiales	Sutterellaceae			Negative	Adulthood (6% children aged 8-17)	HIC
Gacesa et al. (2022)	Verrucomicrobia;Verrucomicrobiae;Verrucomicrobiales;Verrucomicrobiaceae	Family	Verrucomicrobiaceae	Verrucomicrobia	Verrucomicrobiae	Verrucomicrobiales	Verrucomicrobiaceae			Positive	Adulthood (6% children aged 8-17)	HIC
Gacesa et al. (2022)	Actinobacteria;Actinomycetia;Actinomycetales;Actinomycetaceae;Actinomyces	Genus	Actinomyces	Actinobacteria	Actinomycetia	Actinomycetales	Actinomycetaceae	Actinomyces		Negative	Adulthood (6% children aged 8-17)	HIC
Gacesa et al. (2022)	Actinobacteria;Coriobacteriia;Eggerthellales;Eggerthellaceae;Adlercreutzia	Genus	Adlercreutzia	Actinobacteria	Coriobacteriia	Eggerthellales	Eggerthellaceae	Adlercreutzia		Positive	Adulthood (6% children aged 8-17)	HIC
Gacesa et al. (2022)	Bacteroidetes;Bacteroidia;Bacteroidales;Porphyromonadaceae;Barnesiella	Genus	Barnesiella	Bacteroidetes	Bacteroidia	Bacteroidales	Porphyromonadaceae	Barnesiella		Positive	Adulthood (6% children aged 8-17)	HIC
Gacesa et al. (2022)	Firmicutes;Clostridia;Clostridiales;Lachnospiraceae;Lachnospiraceae noname	Genus	Lachnospiraceae noname	Firmicutes	Clostridia	Clostridiales	Lachnospiraceae	Lachnospiraceae noname		Positive	Adulthood (6% children aged 8-17)	HIC
Gacesa et al. (2022)	Firmicutes;Clostridia;Clostridiales;Oscillospiraceae;Oscillibacter	Genus	Oscillibacter	Firmicutes	Clostridia	Clostridiales	Oscillospiraceae	Oscillibacter		Negative	Adulthood (6% children aged 8-17)	HIC
Gacesa et al. (2022)	Firmicutes;Clostridia;Clostridiales;Ruminococcaceae;Flavonifractor	Genus	Flavonifractor	Firmicutes	Clostridia	Clostridiales	Ruminococcaceae	Flavonifractor		Negative	Adulthood (6% children aged 8-17)	HIC
Gacesa et al. (2022)	Firmicutes;Clostridia;Clostridiales;Ruminococcaceae;Subdoligranulum	Genus	Subdoligranulum	Firmicutes	Clostridia	Clostridiales	Ruminococcaceae	Subdoligranulum		Positive	Adulthood (6% children aged 8-17)	HIC
Gacesa et al. (2022)	Proteobacteria;Betaproteobacteria;Burkholderiales;Oxalobacteraceae;Oxalobacter	Genus	Oxalobacter	Proteobacteria	Betaproteobacteria	Burkholderiales	Oxalobacteraceae	Oxalobacter		Positive	Adulthood (6% children aged 8-17)	HIC
Gacesa et al. (2022)	Proteobacteria;Betaproteobacteria;Burkholderiales;Sutterellaceae;Parasutterella	Genus	Parasutterella	Proteobacteria	Betaproteobacteria	Burkholderiales	Sutterellaceae	Parasutterella		Positive	Adulthood (6% children aged 8-17)	HIC
Gacesa et al. (2022)	Proteobacteria;Gammaproteobacteria;Enterobacteriales;Enterobacteriaceae;Klebsiella	Genus	Klebsiella	Proteobacteria	Gammaproteobacteria	Enterobacteriales	Enterobacteriaceae	Klebsiella		Negative	Adulthood (6% children aged 8-17)	HIC
Gacesa et al. (2022)	Firmicutes;Clostridia;Clostridiales	Order	Clostridiales	Firmicutes	Clostridia	Clostridiales				Positive	Adulthood (6% children aged 8-17)	HIC
Gacesa et al. (2022)	Firmicutes;Negativicutes;Selenomonadales	Order	Selenomonadales	Firmicutes	Negativicutes	Selenomonadales				Negative	Adulthood (6% children aged 8-17)	HIC
Gacesa et al. (2022)	Verrucomicrobia;Verrucomicrobiae;Verrucomicrobiales	Order	Verrucomicrobiales	Verrucomicrobia	Verrucomicrobiae	Verrucomicrobiales				Positive	Adulthood (6% children aged 8-17)	HIC
Gacesa et al. (2022)	Actinobacteria;Actinomycetia;Bifidobacteriales;Bifidobacteriaceae;Bifidobacterium;Bifidobacterium bifidum	Species	Bifidobacterium bifidum	Actinobacteria	Actinomycetia	Bifidobacteriales	Bifidobacteriaceae	Bifidobacterium	Bifidobacterium bifidum	Negative	Adulthood (6% children aged 8-17)	HIC
Gacesa et al. (2022)	Actinobacteria;Coriobacteriia;Eggerthellales;Eggerthellaceae;Adlercreutzia;Adlercreutzia equolifaciens	Species	Adlercreutzia equolifaciens	Actinobacteria	Coriobacteriia	Eggerthellales	Eggerthellaceae	Adlercreutzia	Adlercreutzia equolifaciens	Positive	Adulthood (6% children aged 8-17)	HIC
Gacesa et al. (2022)	Bacteroidetes;Bacteroidia;Bacteroidales;Bacteroidales noname;Bacteroidales noname;Bacteroidales bacterium ph8	Species	Bacteroidales bacterium ph8	Bacteroidetes	Bacteroidia	Bacteroidales	Bacteroidales noname	Bacteroidales noname	Bacteroidales bacterium ph8	Positive	Adulthood (6% children aged 8-17)	HIC
Gacesa et al. (2022)	Firmicutes;Bacilli;Lactobacillales;Streptococcaceae;Streptococcus;Streptococcus parasanguinis	Species	Streptococcus parasanguinis	Firmicutes	Bacilli	Lactobacillales	Streptococcaceae	Streptococcus	Streptococcus parasanguinis	Negative	Adulthood (6% children aged 8-17)	HIC
Gacesa et al. (2022)	Firmicutes;Clostridia;Clostridiales;Clostridiaceae;Clostridium;Clostridium bolteae	Species	Clostridium bolteae	Firmicutes	Clostridia	Clostridiales	Clostridiaceae	Clostridium	Clostridium bolteae	Negative	Adulthood (6% children aged 8-17)	HIC
Gacesa et al. (2022)	Firmicutes;Clostridia;Clostridiales;Clostridiaceae;Clostridium;Clostridium leptum	Species	Clostridium leptum	Firmicutes	Clostridia	Clostridiales	Clostridiaceae	Clostridium	Clostridium leptum	Negative	Adulthood (6% children aged 8-17)	HIC
Gacesa et al. (2022)	Firmicutes;Clostridia;Clostridiales;Eubacteriaceae;Eubacterium;Eubacterium eligens	Species	Eubacterium eligens	Firmicutes	Clostridia	Clostridiales	Eubacteriaceae	Eubacterium	Eubacterium eligens	Positive	Adulthood (6% children aged 8-17)	HIC
Gacesa et al. (2022)	Firmicutes;Clostridia;Clostridiales;Eubacteriaceae;Eubacterium;Eubacterium siraeum	Species	Eubacterium siraeum	Firmicutes	Clostridia	Clostridiales	Eubacteriaceae	Eubacterium	Eubacterium siraeum	Positive	Adulthood (6% children aged 8-17)	HIC
Gacesa et al. (2022)	Firmicutes;Clostridia;Clostridiales;Lachnospiraceae;Blautia;Ruminococcus gnavus	Species	Ruminococcus gnavus	Firmicutes	Clostridia	Clostridiales	Lachnospiraceae	Blautia	Ruminococcus gnavus	Negative	Adulthood (6% children aged 8-17)	HIC
Gacesa et al. (2022)	Firmicutes;Clostridia;Clostridiales;Lachnospiraceae;Blautia;Ruminococcus obeum	Species	Ruminococcus obeum	Firmicutes	Clostridia	Clostridiales	Lachnospiraceae	Blautia	Ruminococcus obeum	Positive	Adulthood (6% children aged 8-17)	HIC
Gacesa et al. (2022)	Firmicutes;Clostridia;Clostridiales;Lachnospiraceae;Coprococcus;Coprococcus catus	Species	Coprococcus catus	Firmicutes	Clostridia	Clostridiales	Lachnospiraceae	Coprococcus	Coprococcus catus	Positive	Adulthood (6% children aged 8-17)	HIC
Gacesa et al. (2022)	Firmicutes;Clostridia;Clostridiales;Lachnospiraceae;Roseburia;Roseburia hominis	Species	Roseburia hominis	Firmicutes	Clostridia	Clostridiales	Lachnospiraceae	Roseburia	Roseburia hominis	Positive	Adulthood (6% children aged 8-17)	HIC
Gacesa et al. (2022)	Proteobacteria;Betaproteobacteria;Burkholderiales;Oxalobacteraceae;Oxalobacter;Oxalobacter formigenes	Species	Oxalobacter formigenes	Proteobacteria	Betaproteobacteria	Burkholderiales	Oxalobacteraceae	Oxalobacter	Oxalobacter formigenes	Positive	Adulthood (6% children aged 8-17)	HIC
Gacesa et al. (2022)	Proteobacteria;Betaproteobacteria;Burkholderiales;Sutterellaceae;Parasutterella;Parasutterella excrementihominis	Species	Parasutterella excrementihominis	Proteobacteria	Betaproteobacteria	Burkholderiales	Sutterellaceae	Parasutterella	Parasutterella excrementihominis	Positive	Adulthood (6% children aged 8-17)	HIC
Gacesa et al. (2022)	Proteobacteria;Deltaproteobacteria;Desulfovibrionales;Desulfovibrionaceae;Desulfovibrio;Desulfovibrio desulfuricans	Species	Desulfovibrio desulfuricans	Proteobacteria	Deltaproteobacteria	Desulfovibrionales	Desulfovibrionaceae	Desulfovibrio	Desulfovibrio desulfuricans	Positive	Adulthood (6% children aged 8-17)	HIC
Gschwendtner et al. (2019)	Firmicutes;Clostridia;Clostridiales;Lachnospiraceae;Blautia	Genus	Blautia	Firmicutes	Clostridia	Clostridiales	Lachnospiraceae	Blautia		Negative	Childhood	HIC
Gschwendtner et al. (2019)	Firmicutes;Clostridia;Clostridiales;Ruminococcaceae;Faecalibacterium	Genus	Faecalibacterium	Firmicutes	Clostridia	Clostridiales	Ruminococcaceae	Faecalibacterium		Positive	Childhood	HIC
Gschwendtner et al. (2019)	Firmicutes;Clostridia ;Christensenellales;Christensenellaceae ;Christensenellaceae R7 group	Genus	Christensenellaceae R7 group	Firmicutes	Clostridia	Christensenellales	Christensenellaceae	Christensenellaceae R7 group		Positive	Childhood	HIC
He et al. (2018)	Firmicutes;Clostridia;Clostridiales;Clostridiaceae;Clostridium	Genus	Clostridium	Firmicutes	Clostridia	Clostridiales	Clostridiaceae	Clostridium		Negative	Adulthood	LMIC
He et al. (2018)	Firmicutes;Clostridia;Clostridiales;Veillonellaceae;Megasphaera	Genus	Megasphaera	Firmicutes	Clostridia	Clostridiales	Veillonellaceae	Megasphaera		Positive	Adulthood	LMIC
He et al. (2018)	Bacteroidetes;Bacteroidia;Bacteroidales;Prevotellaceae;Prevotella;Prevotella copri	Species	Prevotella copri	Bacteroidetes	Bacteroidia	Bacteroidales	Prevotellaceae	Prevotella	Prevotella copri	Negative	Adulthood	LMIC
He et al. (2018)	Bacteroidetes;Bacteroidia;Bacteroidales;Tannerellaceae;Parabacteroides	Genus	Parabacteroides	Bacteroidetes	Bacteroidia	Bacteroidales	Tannerellaceae	Parabacteroides		Positive	Adulthood	LMIC
He et al. (2018)	Firmicutes;Clostridia;Clostridiales;Ruminococcaceae;Faecalibacterium;Faecalibacterium prausnitzii	Species	Faecalibacterium prausnitzii	Firmicutes	Clostridia	Clostridiales	Ruminococcaceae	Faecalibacterium	Faecalibacterium prausnitzii	Negative	Adulthood	LMIC
He et al. (2018)	Actinobacteria;Actinomycetia;Bifidobacteriales;Bifidobacteriaceae;Bifidobacterium	Genus	Bifidobacterium	Actinobacteria	Actinomycetia	Bifidobacteriales	Bifidobacteriaceae	Bifidobacterium		Positive	Adulthood	LMIC
He et al. (2018)	Bacteroidetes;Bacteroidia;Bacteroidales;Bacteroidaceae;Bacteroides	Genus	Bacteroides	Bacteroidetes	Bacteroidia	Bacteroidales	Bacteroidaceae	Bacteroides		Positive	Adulthood	LMIC
He et al. (2018)	Bacteroidetes;Bacteroidia;Bacteroidales;Rikenellaceae	Family	Rikenellaceae	Bacteroidetes	Bacteroidia	Bacteroidales	Rikenellaceae			Positive	Adulthood	LMIC
He et al. (2018)	Firmicutes;Clostridia;Clostridiales;Ruminococcaceae;Oscillospira	Genus	Oscillospira	Firmicutes	Clostridia	Clostridiales	Ruminococcaceae	Oscillospira		Positive	Adulthood	LMIC
He et al. (2018)	Firmicutes;Clostridia;Clostridiales;Veillonellaceae;Megamonas	Genus	Megamonas	Firmicutes	Clostridia	Clostridiales	Veillonellaceae	Megamonas		Positive	Adulthood	LMIC
He et al. (2018)	Bacteroidetes;Bacteroidia;Bacteroidales;Bacteroidaceae;Bacteroides;Bacteroides fragilis	Species	Bacteroides fragilis	Bacteroidetes	Bacteroidia	Bacteroidales	Bacteroidaceae	Bacteroides	Bacteroides fragilis	Positive	Adulthood	LMIC
He et al. (2018)	Firmicutes;Clostridia;Clostridiales;Lachnospiraceae;Dorea;Dorea formicigenerans	Species	Dorea formicigenerans	Firmicutes	Clostridia	Clostridiales	Lachnospiraceae	Dorea	Dorea formicigenerans	Negative	Adulthood	LMIC
He et al. (2018)	Firmicutes;Clostridia;Clostridiales;Christensenellaceae	Family	Christensenellaceae	Firmicutes	Clostridia	Clostridiales	Christensenellaceae			Positive	Adulthood	LMIC
He et al. (2018)	Firmicutes;Clostridia;Clostridiales;Lachnospiraceae	Family	Lachnospiraceae	Firmicutes	Clostridia	Clostridiales	Lachnospiraceae			Positive	Adulthood	LMIC
He et al. (2018)	Actinobacteria;Coriobacteriia;Coriobacteriales;Coriobacteriaceae	Family	Coriobacteriaceae	Actinobacteria	Coriobacteriia	Coriobacteriales	Coriobacteriaceae			Negative	Adulthood	LMIC
He et al. (2018)	Firmicutes;Clostridia;Clostridiales;Clostridiaceae	Family	Clostridiaceae	Firmicutes	Clostridia	Clostridiales	Clostridiaceae			Negative	Adulthood	LMIC
He et al. (2018)	Firmicutes;Clostridia;Clostridiales;Peptostreptococcaceae	Family	Peptostreptococcaceae	Firmicutes	Clostridia	Clostridiales	Peptostreptococcaceae			Negative	Adulthood	LMIC
He et al. (2018)	Proteobacteria;Betaproteobacteria;Burkholderiales;Oxalobacteraceae	Family	Oxalobacteraceae	Proteobacteria	Betaproteobacteria	Burkholderiales	Oxalobacteraceae			Positive	Adulthood	LMIC
He et al. (2018)	Proteobacteria;Gammaproteobacteria;Enterobacteriales;Enterobacteriaceae	Family	Enterobacteriaceae	Proteobacteria	Gammaproteobacteria	Enterobacteriales	Enterobacteriaceae			Negative	Adulthood	LMIC
He et al. (2018)	Bacteroidetes;Bacteroidia;Bacteroidales;Odoribacteraceae;Odoribacter	Genus	Odoribacter	Bacteroidetes	Bacteroidia	Bacteroidales	Odoribacteraceae	Odoribacter		Positive	Adulthood	LMIC
He et al. (2018)	Firmicutes;Bacilli;Lactobacillales;Streptococcaceae;Streptococcus	Genus	Streptococcus	Firmicutes	Bacilli	Lactobacillales	Streptococcaceae	Streptococcus		Negative	Adulthood	LMIC
He et al. (2018)	Firmicutes;Clostridia;Clostridiales;Lachnospiraceae;Lachnospira	Genus	Lachnospira	Firmicutes	Clostridia	Clostridiales	Lachnospiraceae	Lachnospira		Positive	Adulthood	LMIC
He et al. (2018)	Firmicutes;Clostridia;Clostridiales;Veillonellaceae;Dialister	Genus	Dialister	Firmicutes	Clostridia	Clostridiales	Veillonellaceae	Dialister		Positive	Adulthood	LMIC
He et al. (2018)	Firmicutes;Erysipelotrichi;Erysipelotrichales;Erysipelotrichaceae;Coprobacillus	Genus	Coprobacillus	Firmicutes	Erysipelotrichi	Erysipelotrichales	Erysipelotrichaceae	Coprobacillus		Positive	Adulthood	LMIC
He et al. (2018)	Proteobacteria;Alphaproteobacteria;Sphingomonadales;Sphingomonadaceae;Sphingomonas	Genus	Sphingomonas	Proteobacteria	Alphaproteobacteria	Sphingomonadales	Sphingomonadaceae	Sphingomonas		Positive	Adulthood	LMIC
He et al. (2018)	Proteobacteria;Betaproteobacteria;Burkholderiales;Sutterellaceae;Sutterella	Genus	Sutterella	Proteobacteria	Betaproteobacteria	Burkholderiales	Sutterellaceae	Sutterella		Positive	Adulthood	LMIC
He et al. (2018)	Proteobacteria;Deltaproteobacteria;Desulfovibrionales;Desulfovibrionaceae;Bilophila	Genus	Bilophila	Proteobacteria	Deltaproteobacteria	Desulfovibrionales	Desulfovibrionaceae	Bilophila		Positive	Adulthood	LMIC
He et al. (2018)	Bacteroidetes;Bacteroidia;Bacteroidales	Order	Bacteroidales	Bacteroidetes	Bacteroidia	Bacteroidales				Negative	Adulthood	LMIC
He et al. (2018)	Bacteroidetes;Bacteroidia;Bacteroidales;Bacteroidaceae;Bacteroides;Bacteroides ovatus	Species	Bacteroides ovatus	Bacteroidetes	Bacteroidia	Bacteroidales	Bacteroidaceae	Bacteroides	Bacteroides ovatus	Positive	Adulthood	LMIC
He et al. (2018)	Bacteroidetes;Bacteroidia;Bacteroidales;Bacteroidaceae;Bacteroides;Bacteroides uniformis	Species	Bacteroides uniformis	Bacteroidetes	Bacteroidia	Bacteroidales	Bacteroidaceae	Bacteroides	Bacteroides uniformis	Positive	Adulthood	LMIC
He et al. (2018)	Bacteroidetes;Bacteroidia;Bacteroidales;Rikenellaceae;Alistipes;Alistipes indistinctus	Species	Alistipes indistinctus	Bacteroidetes	Bacteroidia	Bacteroidales	Rikenellaceae	Alistipes	Alistipes indistinctus	Positive	Adulthood	LMIC
He et al. (2018)	Bacteroidetes;Bacteroidia;Bacteroidales;Tannerellaceae;Parabacteroides;Parabacteroides distasonis	Species	Parabacteroides distasonis	Bacteroidetes	Bacteroidia	Bacteroidales	Tannerellaceae	Parabacteroides	Parabacteroides distasonis	Positive	Adulthood	LMIC
He et al. (2018)	Firmicutes;Clostridia;Clostridiales;Lachnospiraceae;Blautia	Genus	Blautia	Firmicutes	Clostridia	Clostridiales	Lachnospiraceae	Blautia		Negative	Adulthood	LMIC
He et al. (2018)	Bacteroidetes;Saprospirae;Saprospirales;Chitinophagaceae	Family	Chitinophagaceae	Bacteroidetes	Saprospirae	Saprospirales	Chitinophagaceae			Positive	Adulthood	LMIC
He et al. (2018)	Firmicutes;Clostridia;Clostridiales;Mogibacteriaceae	Family	Mogibacteriaceae	Firmicutes	Clostridia	Clostridiales	Mogibacteriaceae			Negative	Adulthood	LMIC
He et al. (2018)	Proteobacteria;Betaproteobacteria;Burkholderiales;Comamonadaceae	Family	Comamonadaceae	Proteobacteria	Betaproteobacteria	Burkholderiales	Comamonadaceae			Positive	Adulthood	LMIC
He et al. (2018)	Proteobacteria;Gammaproteobacteria;Pseudomonadales;Moraxellaceae	Family	Moraxellaceae	Proteobacteria	Gammaproteobacteria	Pseudomonadales	Moraxellaceae			Negative	Adulthood	LMIC
He et al. (2018)	Actinobacteria;Actinobacteria;Actinomycetales;Nocardiopsaceae;Prauseria	Genus	Prauseria	Actinobacteria	Actinobacteria	Actinomycetales	Nocardiopsaceae	Prauseria		Negative	Adulthood	LMIC
He et al. (2018)	Actinobacteria;Actinobacteria;Actinomycetales;Pseudonocardiaceae;Saccharopolyspora	Genus	Saccharopolyspora	Actinobacteria	Actinobacteria	Actinomycetales	Pseudonocardiaceae	Saccharopolyspora		Negative	Adulthood	LMIC
He et al. (2018)	Bacteroidetes;Bacteroidia;Bacteroidales;Odoribacteraceae;Butyricimonas	Genus	Butyricimonas	Bacteroidetes	Bacteroidia	Bacteroidales	Odoribacteraceae	Butyricimonas		Positive	Adulthood	LMIC
He et al. (2018)	Firmicutes;Bacilli;Turicibacterales;Turicibacteraceae;Turicibacter	Genus	Turicibacter	Firmicutes	Bacilli	Turicibacterales	Turicibacteraceae	Turicibacter		Negative	Adulthood	LMIC
He et al. (2018)	Firmicutes;Clostridia;Clostridiales;Clostridiaceae;SMB53	Genus	SMB53	Firmicutes	Clostridia	Clostridiales	Clostridiaceae	SMB53		Negative	Adulthood	LMIC
He et al. (2018)	Firmicutes;Clostridia;Clostridiales;Lachnospiraceae;Coprococcus	Genus	Coprococcus	Firmicutes	Clostridia	Clostridiales	Lachnospiraceae	Coprococcus		Positive	Adulthood	LMIC
He et al. (2018)	Firmicutes;Negativicutes;Acidaminococcales;Acidaminococcaceae;Phascolarctobacterium	Genus	Phascolarctobacterium	Firmicutes	Negativicutes	Acidaminococcales	Acidaminococcaceae	Phascolarctobacterium		Positive	Adulthood	LMIC
He et al. (2018)	Firmicutes;Negativicutes;Veillonellales;Veillonellaceae;Veillonella	Genus	Veillonella	Firmicutes	Negativicutes	Veillonellales	Veillonellaceae	Veillonella		Positive	Adulthood	LMIC
He et al. (2018)	Fusobacteria;Fusobacteriia;Fusobacteriales;Fusobacteriaceae;Fusobacterium	Genus	Fusobacterium	Fusobacteria	Fusobacteriia	Fusobacteriales	Fusobacteriaceae	Fusobacterium		Negative	Adulthood	LMIC
He et al. (2018)	Proteobacteria;Alphaproteobacteria;Rhizobiales;Bradyrhizobiaceae;Bradyrhizobium	Genus	Bradyrhizobium	Proteobacteria	Alphaproteobacteria	Rhizobiales	Bradyrhizobiaceae	Bradyrhizobium		Positive	Adulthood	LMIC
He et al. (2018)	Proteobacteria;Betaproteobacteria;Burkholderiales;Comamonadaceae;Comamonas	Genus	Comamonas	Proteobacteria	Betaproteobacteria	Burkholderiales	Comamonadaceae	Comamonas		Positive	Adulthood	LMIC
He et al. (2018)	Proteobacteria;Betaproteobacteria;Burkholderiales;Comamonadaceae;Hydrogenophaga	Genus	Hydrogenophaga	Proteobacteria	Betaproteobacteria	Burkholderiales	Comamonadaceae	Hydrogenophaga		Negative	Adulthood	LMIC
He et al. (2018)	Proteobacteria;Betaproteobacteria;Burkholderiales;Oxalobacteraceae;Ralstonia	Genus	Ralstonia	Proteobacteria	Betaproteobacteria	Burkholderiales	Oxalobacteraceae	Ralstonia		Positive	Adulthood	LMIC
He et al. (2018)	Proteobacteria;Gammaproteobacteria;Alteromonadales;Idiomarinaceae;Pseudidiomarina	Genus	Pseudidiomarina	Proteobacteria	Gammaproteobacteria	Alteromonadales	Idiomarinaceae	Pseudidiomarina		Positive	Adulthood	LMIC
He et al. (2018)	Proteobacteria;Gammaproteobacteria;Enterobacteriales;Enterobacteriaceae;Citrobacter	Genus	Citrobacter	Proteobacteria	Gammaproteobacteria	Enterobacteriales	Enterobacteriaceae	Citrobacter		Negative	Adulthood	LMIC
He et al. (2018)	Proteobacteria;Gammaproteobacteria;Pseudomonadales;Pseudomonadaceae;Pseudomonas	Genus	Pseudomonas	Proteobacteria	Gammaproteobacteria	Pseudomonadales	Pseudomonadaceae	Pseudomonas		Negative	Adulthood	LMIC
He et al. (2018)	Proteobacteria;Betaproteobacteria;Burkholderiales	Order	Burkholderiales	Proteobacteria	Betaproteobacteria	Burkholderiales				Positive	Adulthood	LMIC
He et al. (2018)	Actinobacteria;Actinobacteria;Actinomycetales;Pseudonocardiaceae;Prauserella;Prauserella rugosa	Species	Prauserella rugosa	Actinobacteria	Actinobacteria	Actinomycetales	Pseudonocardiaceae	Prauserella	Prauserella rugosa	Negative	Adulthood	LMIC
He et al. (2018)	Actinobacteria;Coriobacteriia;Coriobacteriales;Coriobacteriaceae;Collinsella;Collinsella aerofaciens	Species	Collinsella aerofaciens	Actinobacteria	Coriobacteriia	Coriobacteriales	Coriobacteriaceae	Collinsella	Collinsella aerofaciens	Negative	Adulthood	LMIC
He et al. (2018)	Bacteroidetes;Bacteroidia;Bacteroidales;Bacteroidaceae;Bacteroides;Bacteroides plebeius	Species	Bacteroides plebeius	Bacteroidetes	Bacteroidia	Bacteroidales	Bacteroidaceae	Bacteroides	Bacteroides plebeius	Positive	Adulthood	LMIC
He et al. (2018)	Firmicutes;Negativicutes;Veillonellales;Veillonellaceae;Veillonella;Veillonella dispar	Species	Veillonella dispar	Firmicutes	Negativicutes	Veillonellales	Veillonellaceae	Veillonella	Veillonella dispar	Positive	Adulthood	LMIC
He et al. (2018)	Firmicutes;Negativicutes;Veillonellales;Veillonellaceae;Veillonella;Veillonella parvula	Species	Veillonella parvula	Firmicutes	Negativicutes	Veillonellales	Veillonellaceae	Veillonella	Veillonella parvula	Positive	Adulthood	LMIC
He et al. (2018)	Proteobacteria;Betaproteobacteria;Methylophilales;Methylophilaceae;Methylotenera;methylotenera mobilis	Species	methylotenera mobilis	Proteobacteria	Betaproteobacteria	Methylophilales	Methylophilaceae	Methylotenera	methylotenera mobilis	Positive	Adulthood	LMIC
Kaplan et al. (2019)	Bacteroidetes;Bacteroidia;Bacteroidales;Prevotellaceae;Prevotella	Genus	Prevotella	Bacteroidetes	Bacteroidia	Bacteroidales	Prevotellaceae	Prevotella		Negative	Adulthood	HIC
Kaplan et al. (2019)	Bacteroidetes;Bacteroidia;Bacteroidales;Bacteroidaceae;Bacteroides	Genus	Bacteroides	Bacteroidetes	Bacteroidia	Bacteroidales	Bacteroidaceae	Bacteroides		Positive	Adulthood	HIC
Klee et al. (2024)	Firmicutes;Bacilli	Class	Bacilli	Firmicutes	Bacilli					Positive	Adulthood	HIC
Klee et al. (2024)	Firmicutes;Bacilli;Lactobacillales;Streptococcaceae;Streptococcus	Genus	Streptococcus	Firmicutes	Bacilli	Lactobacillales	Streptococcaceae	Streptococcus		Positive	Adulthood	HIC
Klee et al. (2024)	Firmicutes;Bacilli;Lactobacillales	Order	Lactobacillales	Firmicutes	Bacilli	Lactobacillales				Positive	Adulthood	HIC
Klee et al. (2024)	Actinobacteria;Actinomycetia	Class	Actinomycetia	Actinobacteria	Actinomycetia					Positive	Adulthood	HIC
Klee et al. (2024)	Firmicutes;Bacilli;Lactobacillales;Streptococcaceae	Family	Streptococcaceae	Firmicutes	Bacilli	Lactobacillales	Streptococcaceae			Positive	Adulthood	HIC
Klee et al. (2024)	Firmicutes;Clostridia;Lachnospirales;Lachnospiraceae;Lachnospiraceae UCG-001	Genus	Lachnospiraceae UCG-001	Firmicutes	Clostridia	Lachnospirales	Lachnospiraceae	Lachnospiraceae UCG-001		Positive	Adulthood	HIC
Kortekangas et al. (2020)	Bacteroidetes;Bacteroidia;Bacteroidales;Tannerellaceae;Parabacteroides	Genus	Parabacteroides	Bacteroidetes	Bacteroidia	Bacteroidales	Tannerellaceae	Parabacteroides		Positive	Infancy	LMIC
Kortekangas et al. (2020)	Proteobacteria;Epsilonproteobacteria;Campylobacterales;Campylobacteraceae;Campylobacter	Genus	Campylobacter	Proteobacteria	Epsilonproteobacteria	Campylobacterales	Campylobacteraceae	Campylobacter		Negative	Infancy	LMIC
Kwak et al. (2024)	Bacteroidetes;Bacteroidia;Bacteroidales;Prevotellaceae;Prevotella;Prevotella copri	Species	Prevotella copri	Bacteroidetes	Bacteroidia	Bacteroidales	Prevotellaceae	Prevotella	Prevotella copri	Negative	Adulthood	HIC
Kwak et al. (2024)	Bacteroidetes;Bacteroidia;Bacteroidales;Prevotellaceae;Prevotella;Prevotella stercorea	Species	Prevotella stercorea	Bacteroidetes	Bacteroidia	Bacteroidales	Prevotellaceae	Prevotella	Prevotella stercorea	Negative	Adulthood	HIC
Kwak et al. (2024)	Firmicutes;Clostridia;Clostridiales;Lachnospiraceae;Dorea;Dorea formicigenerans	Species	Dorea formicigenerans	Firmicutes	Clostridia	Clostridiales	Lachnospiraceae	Dorea	Dorea formicigenerans	Negative	Adulthood	HIC
Kwak et al. (2024)	Actinobacteriota ;Coriobacteriia ;Coriobacteriales;Coriobacteriaceae ;Collinsella ;Collinsella sp000434535	Species	Collinsella sp000434535	Actinobacteriota	Coriobacteriia	Coriobacteriales	Coriobacteriaceae	Collinsella	Collinsella sp000434535	Negative	Adulthood	HIC
Kwak et al. (2024)	Firmicutes;Clostridia ;Lachnospirales;Lachnospiraceae;Frisingicoccus;Frisingicoccus caecimuris	Species	Frisingicoccus caecimuris	Firmicutes	Clostridia	Lachnospirales	Lachnospiraceae	Frisingicoccus	Frisingicoccus caecimuris	Positive	Adulthood	HIC
Kwak et al. (2024)	Firmicutes;Clostridia ;Monoglobales;Monoglobaceae;Monoglobus;Monoglobus pectinilyticus	Species	Monoglobus pectinilyticus	Firmicutes	Clostridia	Monoglobales	Monoglobaceae	Monoglobus	Monoglobus pectinilyticus	Positive	Adulthood	HIC
Kwak et al. (2024)	Firmicutes;Clostridia;Clostridiales;Oscillospiraceae;Dysosmobacter;Dysosmobacter welbionis	Species	Dysosmobacter welbionis	Firmicutes	Clostridia	Clostridiales	Oscillospiraceae	Dysosmobacter	Dysosmobacter welbionis	Positive	Adulthood	HIC
Kwak et al. (2024)	Firmicutes;Clostridia;Clostridiales;Oscillospiraceae;Lawsonibacter;Lawsonibacter asaccharolyticus	Species	Lawsonibacter asaccharolyticus	Firmicutes	Clostridia	Clostridiales	Oscillospiraceae	Lawsonibacter	Lawsonibacter asaccharolyticus	Positive	Adulthood	HIC
Kwak et al. (2024)	Firmicutes;Clostridia;Fimenecus sp000432435	Species	Fimenecus sp000432435	Firmicutes	Clostridia				Fimenecus sp000432435	Negative	Adulthood	HIC
Kwak et al. (2024)	Firmicutes;Erysipelotrichia;Erysipelotrichales;Coprobacillaceae;Catenibacterium;Catenibacterium sp000437715	Species	Catenibacterium sp000437715	Firmicutes	Erysipelotrichia	Erysipelotrichales	Coprobacillaceae	Catenibacterium	Catenibacterium sp000437715	Negative	Adulthood	HIC
Lapidot et al. (2021)	Bacteroidetes;Bacteroidia;Bacteroidales;Prevotellaceae;Prevotella	Genus	Prevotella	Bacteroidetes	Bacteroidia	Bacteroidales	Prevotellaceae	Prevotella		Negative	Childhood	HIC
Lapidot et al. (2021)	Firmicutes;Clostridia;Clostridiales;Clostridiaceae;Clostridium	Genus	Clostridium	Firmicutes	Clostridia	Clostridiales	Clostridiaceae	Clostridium		Positive	Childhood	HIC
Lapidot et al. (2021)	Bacteroidetes;Bacteroidia;Bacteroidales;Tannerellaceae;Parabacteroides	Genus	Parabacteroides	Bacteroidetes	Bacteroidia	Bacteroidales	Tannerellaceae	Parabacteroides		Positive	Childhood	HIC
Lapidot et al. (2021)	Bacteroidetes;Bacteroidia;Bacteroidales;Bacteroidaceae;Bacteroides	Genus	Bacteroides	Bacteroidetes	Bacteroidia	Bacteroidales	Bacteroidaceae	Bacteroides		Positive	Childhood	HIC
Lapidot et al. (2021)	Bacteroidetes;Bacteroidia;Bacteroidales;Barnesiellaceae	Family	Barnesiellaceae	Bacteroidetes	Bacteroidia	Bacteroidales	Barnesiellaceae			Positive	Childhood	HIC
Lapidot et al. (2021)	Bacteroidetes;Bacteroidia;Bacteroidales;Rikenellaceae	Family	Rikenellaceae	Bacteroidetes	Bacteroidia	Bacteroidales	Rikenellaceae			Positive	Childhood	HIC
Lapidot et al. (2021)	Bacteroidetes;Bacteroidia;Bacteroidales;Odoribacteraceae;Odoribacter	Genus	Odoribacter	Bacteroidetes	Bacteroidia	Bacteroidales	Odoribacteraceae	Odoribacter		Positive	Childhood	HIC
Lapidot et al. (2021)	Bacteroidetes;Bacteroidia;Bacteroidales;Rikenellaceae;Alistipes	Genus	Alistipes	Bacteroidetes	Bacteroidia	Bacteroidales	Rikenellaceae	Alistipes		Positive	Childhood	HIC
Lapidot et al. (2021)	Firmicutes;Clostridia;Peptostreptococcales;Anaerovoracaceae;Mogibacterium	Genus	Mogibacterium	Firmicutes	Clostridia	Peptostreptococcales	Anaerovoracaceae	Mogibacterium		Negative	Childhood	HIC
Lapidot et al. (2021)	Firmicutes;Erysipelotrichia;Erysipelotrichales;Coprobacillaceae;Catenibacterium	Genus	Catenibacterium	Firmicutes	Erysipelotrichia	Erysipelotrichales	Coprobacillaceae	Catenibacterium		Negative	Childhood	HIC
Lapidot et al. (2021)	Firmicutes;Erysipelotrichia;Erysipelotrichales;Erysipelotrichaceae;Bulleidia	Genus	Bulleidia	Firmicutes	Erysipelotrichia	Erysipelotrichales	Erysipelotrichaceae	Bulleidia		Negative	Childhood	HIC
Lapidot et al. (2021)	Proteobacteria;Betaproteobacteria;Burkholderiales;Comamonadaceae;Delftia	Genus	Delftia	Proteobacteria	Betaproteobacteria	Burkholderiales	Comamonadaceae	Delftia		Positive	Childhood	HIC
Lapidot et al. (2022)	Firmicutes;Clostridia;Clostridiales;Ruminococcaceae	Family	Ruminococcaceae	Firmicutes	Clostridia	Clostridiales	Ruminococcaceae			Negative	Childhood	HIC
Lapidot et al. (2022)	Firmicutes;Clostridia;Clostridiales;Clostridiaceae;Clostridium	Genus	Clostridium	Firmicutes	Clostridia	Clostridiales	Clostridiaceae	Clostridium		Positive	Childhood	HIC
Lapidot et al. (2022)	Bacteroidetes;Bacteroidia;Bacteroidales;Prevotellaceae;Prevotella;Prevotella copri	Species	Prevotella copri	Bacteroidetes	Bacteroidia	Bacteroidales	Prevotellaceae	Prevotella	Prevotella copri	Negative	Childhood	HIC
Lapidot et al. (2022)	Firmicutes;Clostridia;Clostridiales;Ruminococcaceae;Faecalibacterium;Faecalibacterium prausnitzii	Species	Faecalibacterium prausnitzii	Firmicutes	Clostridia	Clostridiales	Ruminococcaceae	Faecalibacterium	Faecalibacterium prausnitzii	Positive	Childhood	HIC
Lapidot et al. (2022)	Actinobacteria;Actinomycetia;Bifidobacteriales;Bifidobacteriaceae;Bifidobacterium	Genus	Bifidobacterium	Actinobacteria	Actinomycetia	Bifidobacteriales	Bifidobacteriaceae	Bifidobacterium		Positive	Childhood	HIC
Lapidot et al. (2022)	Firmicutes;Clostridia;Clostridiales;Ruminococcaceae;Oscillospira	Genus	Oscillospira	Firmicutes	Clostridia	Clostridiales	Ruminococcaceae	Oscillospira		Negative	Childhood	HIC
Lapidot et al. (2022)	Firmicutes;Clostridia;Clostridiales;Ruminococcaceae;Ruminococcus	Genus	Ruminococcus	Firmicutes	Clostridia	Clostridiales	Ruminococcaceae	Ruminococcus		Positive	Childhood	HIC
Lapidot et al. (2022)	Bacteroidetes;Bacteroidia;Bacteroidales;Rikenellaceae;Alistipes	Genus	Alistipes	Bacteroidetes	Bacteroidia	Bacteroidales	Rikenellaceae	Alistipes		Positive	Childhood	HIC
Lapidot et al. (2022)	Firmicutes;Clostridia;Clostridiales;Veillonellaceae;Dialister	Genus	Dialister	Firmicutes	Clostridia	Clostridiales	Veillonellaceae	Dialister		Negative	Childhood	HIC
Lapidot et al. (2022)	Proteobacteria;Betaproteobacteria;Burkholderiales;Sutterellaceae;Sutterella	Genus	Sutterella	Proteobacteria	Betaproteobacteria	Burkholderiales	Sutterellaceae	Sutterella		Negative	Childhood	HIC
Lapidot et al. (2022)	Firmicutes;Clostridia;Clostridiales;Eubacteriaceae;Eubacterium;Eubacterium biforme	Species	Eubacterium biforme	Firmicutes	Clostridia	Clostridiales	Eubacteriaceae	Eubacterium	Eubacterium biforme	Negative	Childhood	HIC
Levin et al. (2016)	Bacteroidetes;Bacteroidia;Bacteroidales;Prevotellaceae;Prevotella	Genus	Prevotella	Bacteroidetes	Bacteroidia	Bacteroidales	Prevotellaceae	Prevotella		Positive	Infancy	HIC
Levin et al. (2016)	Firmicutes;Clostridia;Clostridiales;Clostridiaceae;Clostridium	Genus	Clostridium	Firmicutes	Clostridia	Clostridiales	Clostridiaceae	Clostridium		Positive	Infancy	HIC
Levin et al. (2016)	Firmicutes;Clostridia;Clostridiales;Veillonellaceae;Megasphaera	Genus	Megasphaera	Firmicutes	Clostridia	Clostridiales	Veillonellaceae	Megasphaera		Positive	Infancy	HIC
Levin et al. (2016)	Bacteroidetes;Bacteroidia;Bacteroidales;Tannerellaceae;Parabacteroides	Genus	Parabacteroides	Bacteroidetes	Bacteroidia	Bacteroidales	Tannerellaceae	Parabacteroides		Positive	Infancy	HIC
Levin et al. (2016)	Bacteroidetes;Bacteroidia;Bacteroidales;Barnesiellaceae	Family	Barnesiellaceae	Bacteroidetes	Bacteroidia	Bacteroidales	Barnesiellaceae			Negative	Infancy	HIC
Levin et al. (2016)	Firmicutes;Clostridia;Clostridiales;Veillonellaceae	Family	Veillonellaceae	Firmicutes	Clostridia	Clostridiales	Veillonellaceae			Positive	Infancy	HIC
Levin et al. (2016)	Firmicutes;Clostridia;Clostridiales;Veillonellaceae;Megamonas	Genus	Megamonas	Firmicutes	Clostridia	Clostridiales	Veillonellaceae	Megamonas		Negative	Infancy	HIC
Levin et al. (2016)	Firmicutes;Clostridia;Clostridiales;Peptostreptococcaceae	Family	Peptostreptococcaceae	Firmicutes	Clostridia	Clostridiales	Peptostreptococcaceae			Negative	Infancy	HIC
Levin et al. (2016)	Proteobacteria;Gammaproteobacteria;Enterobacteriales;Enterobacteriaceae	Family	Enterobacteriaceae	Proteobacteria	Gammaproteobacteria	Enterobacteriales	Enterobacteriaceae			Positive	Infancy	HIC
Levin et al. (2016)	Actinobacteria;Coriobacteriia;Eggerthellales;Eggerthellaceae;Eggerthella	Genus	Eggerthella	Actinobacteria	Coriobacteriia	Eggerthellales	Eggerthellaceae	Eggerthella		Positive	Infancy	HIC
Levin et al. (2016)	Firmicutes;Clostridia;Clostridiales;Lachnospiraceae;Lachnospira	Genus	Lachnospira	Firmicutes	Clostridia	Clostridiales	Lachnospiraceae	Lachnospira		Positive	Infancy	HIC
Levin et al. (2016)	Firmicutes;Erysipelotrichi;Erysipelotrichales;Erysipelotrichaceae;Coprobacillus	Genus	Coprobacillus	Firmicutes	Erysipelotrichi	Erysipelotrichales	Erysipelotrichaceae	Coprobacillus		Positive	Infancy	HIC
Levin et al. (2016)	Proteobacteria;Alphaproteobacteria;Sphingomonadales;Sphingomonadaceae;Sphingomonas	Genus	Sphingomonas	Proteobacteria	Alphaproteobacteria	Sphingomonadales	Sphingomonadaceae	Sphingomonas		Positive	Infancy	HIC
Levin et al. (2016)	Firmicutes;Bacilli;Lactobacillales	Order	Lactobacillales	Firmicutes	Bacilli	Lactobacillales				Positive	Infancy	HIC
Levin et al. (2016)	Firmicutes;Bacilli;Lactobacillales;Lactobacillaceae;Lactobacillus	Genus	Lactobacillus	Firmicutes	Bacilli	Lactobacillales	Lactobacillaceae	Lactobacillus		Negative	Infancy	HIC
Levin et al. (2016)	Proteobacteria;Gammaproteobacteria	Class	Gammaproteobacteria	Proteobacteria	Gammaproteobacteria					Positive	Infancy	HIC
Levin et al. (2016)	Actinobacteria;Actinobacteria;Bifidobacteriales;Bifidobacteriaceae	Family	Bifidobacteriaceae	Actinobacteria	Actinobacteria	Bifidobacteriales	Bifidobacteriaceae			Positive	Infancy	HIC
Levin et al. (2016)	Firmicutes;Bacilli;Lactobacillales;Lactobacillaceae	Family	Lactobacillaceae	Firmicutes	Bacilli	Lactobacillales	Lactobacillaceae			Positive	Infancy	HIC
Levin et al. (2016)	Proteobacteria;Gammaproteobacteria;Pasteurellales;Pasteurellaceae	Family	Pasteurellaceae	Proteobacteria	Gammaproteobacteria	Pasteurellales	Pasteurellaceae			Positive	Infancy	HIC
Levin et al. (2016)	Actinobacteria;Actinobacteria;Actinomycetales;Corynebacteriaceae;Corynebacterium	Genus	Corynebacterium	Actinobacteria	Actinobacteria	Actinomycetales	Corynebacteriaceae	Corynebacterium		Positive	Infancy	HIC
Levin et al. (2016)	Actinobacteria;Actinobacteria;Actinomycetales;Dermabacteraceae;Dermabacter	Genus	Dermabacter	Actinobacteria	Actinobacteria	Actinomycetales	Dermabacteraceae	Dermabacter		Positive	Infancy	HIC
Levin et al. (2016)	Actinobacteria;Coriobacteriia;Coriobacteriales;Coriobacteriaceae;Slackia	Genus	Slackia	Actinobacteria	Coriobacteriia	Coriobacteriales	Coriobacteriaceae	Slackia		Negative	Infancy	HIC
Levin et al. (2016)	Bacteroidetes;Bacteroidia;Bacteroidales;Porphyromonadaceae;Dysgonomonas	Genus	Dysgonomonas	Bacteroidetes	Bacteroidia	Bacteroidales	Porphyromonadaceae	Dysgonomonas		Positive	Infancy	HIC
Levin et al. (2016)	Bacteroidetes;Bacteroidia;Bacteroidales;Prevotellaceae;Paraprevotella	Genus	Paraprevotella	Bacteroidetes	Bacteroidia	Bacteroidales	Prevotellaceae	Paraprevotella		Positive	Infancy	HIC
Levin et al. (2016)	Firmicutes;Bacilli;Bacillales;Staphylococcaceae;Staphylococcus	Genus	Staphylococcus	Firmicutes	Bacilli	Bacillales	Staphylococcaceae	Staphylococcus		Positive	Infancy	HIC
Levin et al. (2016)	Firmicutes;Bacilli;Lactobacillales;Enterococcaceae;Enterococcus	Genus	Enterococcus	Firmicutes	Bacilli	Lactobacillales	Enterococcaceae	Enterococcus		Positive	Infancy	HIC
Levin et al. (2016)	Firmicutes;Bacilli;Lactobacillales;Streptococcaceae;Lactococcus	Genus	Lactococcus	Firmicutes	Bacilli	Lactobacillales	Streptococcaceae	Lactococcus		Negative	Infancy	HIC
Levin et al. (2016)	Firmicutes;Clostridia;Clostridiales;Eubacteriaceae;Eubacterium	Genus	Eubacterium	Firmicutes	Clostridia	Clostridiales	Eubacteriaceae	Eubacterium		Positive	Infancy	HIC
Levin et al. (2016)	Firmicutes;Clostridia;Clostridiales;Eubacteriaceae;Pseudoramibacter eubacterium	Genus	Pseudoramibacter eubacterium	Firmicutes	Clostridia	Clostridiales	Eubacteriaceae	Pseudoramibacter eubacterium		Negative	Infancy	HIC
Levin et al. (2016)	Firmicutes;Clostridia;Clostridiales;Lachnospiraceae;Epulopiscium	Genus	Epulopiscium	Firmicutes	Clostridia	Clostridiales	Lachnospiraceae	Epulopiscium		Positive	Infancy	HIC
Levin et al. (2016)	Firmicutes;Clostridia;Clostridiales;Tissierellaceae;Peptoniphilus	Genus	Peptoniphilus	Firmicutes	Clostridia	Clostridiales	Tissierellaceae	Peptoniphilus		Negative	Infancy	HIC
Levin et al. (2016)	Proteobacteria;Gammaproteobacteria;Enterobacteriales;Enterobacteriaceae;Serratia	Genus	Serratia	Proteobacteria	Gammaproteobacteria	Enterobacteriales	Enterobacteriaceae	Serratia		Positive	Infancy	HIC
Levin et al. (2016)	Proteobacteria;Gammaproteobacteria;Enterobacteriales;Enterobacteriaceae;Yersinia	Genus	Yersinia	Proteobacteria	Gammaproteobacteria	Enterobacteriales	Enterobacteriaceae	Yersinia		Negative	Infancy	HIC
Levin et al. (2016)	Proteobacteria;Gammaproteobacteria;Pseudomonadales;Moraxellaceae;Acinetobacter	Genus	Acinetobacter	Proteobacteria	Gammaproteobacteria	Pseudomonadales	Moraxellaceae	Acinetobacter		Negative	Infancy	HIC
Levin et al. (2016)	Proteobacteria;Gammaproteobacteria;Xanthomonadales;Xanthomonadaceae;Stenotrophomonas	Genus	Stenotrophomonas	Proteobacteria	Gammaproteobacteria	Xanthomonadales	Xanthomonadaceae	Stenotrophomonas		Positive	Infancy	HIC
Levin et al. (2016)	Spirochaetes;Spirochaetes;Spirochaetales;Spirochaetaceae;Treponema	Genus	Treponema	Spirochaetes	Spirochaetes	Spirochaetales	Spirochaetaceae	Treponema		Positive	Infancy	HIC
Levin et al. (2016)	Actinobacteria;Actinobacteria;Actinomycetales	Order	Actinomycetales	Actinobacteria	Actinobacteria	Actinomycetales				Positive	Infancy	HIC
Miller et al. (2016)	Bacteroidetes;Bacteroidia;Bacteroidales;Prevotellaceae;Prevotella	Genus	Prevotella	Bacteroidetes	Bacteroidia	Bacteroidales	Prevotellaceae	Prevotella		Negative	Adulthood	HIC
Miller et al. (2016)	Bacteroidetes;Bacteroidia;Bacteroidales;Bacteroidaceae;Bacteroides	Genus	Bacteroides	Bacteroidetes	Bacteroidia	Bacteroidales	Bacteroidaceae	Bacteroides		Positive	Adulthood	HIC
Moran-Ramos et al. (2020)	Bacteroidetes;Bacteroidia;Bacteroidales;Prevotellaceae;Prevotella	Genus	Prevotella	Bacteroidetes	Bacteroidia	Bacteroidales	Prevotellaceae	Prevotella		Negative	Childhood	LMIC
Moran-Ramos et al. (2020)	Bacteroidetes;Bacteroidia;Bacteroidales;Rikenellaceae	Family	Rikenellaceae	Bacteroidetes	Bacteroidia	Bacteroidales	Rikenellaceae			Positive	Childhood	LMIC
Moran-Ramos et al. (2020)	Firmicutes;Negativicutes;Veillonellales;Veillonellaceae	Family	Veillonellaceae	Firmicutes	Negativicutes	Veillonellales	Veillonellaceae			Negative	Childhood	LMIC
Moran-Ramos et al. (2020)	Firmicutes;Clostridia;Clostridiales;Ruminococcaceae;Oscillospira	Genus	Oscillospira	Firmicutes	Clostridia	Clostridiales	Ruminococcaceae	Oscillospira		Positive	Childhood	LMIC
Moran-Ramos et al. (2020)	Firmicutes;Clostridia;Clostridiales;Ruminococcaceae;Ruminococcus	Genus	Ruminococcus	Firmicutes	Clostridia	Clostridiales	Ruminococcaceae	Ruminococcus		Positive	Childhood	LMIC
Moran-Ramos et al. (2020)	Firmicutes;Clostridia;Clostridiales;Veillonellaceae;Megamonas	Genus	Megamonas	Firmicutes	Clostridia	Clostridiales	Veillonellaceae	Megamonas		Negative	Childhood	LMIC
Moran-Ramos et al. (2020)	Bacteroidetes;Bacteroidia;Bacteroidales;Bacteroidaceae;Bacteroides;Bacteroides fragilis	Species	Bacteroides fragilis	Bacteroidetes	Bacteroidia	Bacteroidales	Bacteroidaceae	Bacteroides	Bacteroides fragilis	Positive	Childhood	LMIC
Moran-Ramos et al. (2020)	Actinobacteria;Coriobacteriia;Eggerthellales;Eggerthellaceae;Eggerthella;Eggerthella lenta	Species	Eggerthella lenta	Actinobacteria	Coriobacteriia	Eggerthellales	Eggerthellaceae	Eggerthella	Eggerthella lenta	Positive	Childhood	LMIC
Moran-Ramos et al. (2020)	Firmicutes;Clostridia;Clostridiales;Eubacteriaceae;Eubacterium;Eubacterium dolichum	Species	Eubacterium dolichum	Firmicutes	Clostridia	Clostridiales	Eubacteriaceae	Eubacterium	Eubacterium dolichum	Positive	Childhood	LMIC
Moran-Ramos et al. (2020)	Bacteroidetes;Bacteroidia;Bacteroidales;Prevotellaceae	Family	Prevotellaceae	Bacteroidetes	Bacteroidia	Bacteroidales	Prevotellaceae			Negative	Childhood	LMIC
Moran-Ramos et al. (2020)	Firmicutes;Erysipelotrichia;Erysipelotrichales;Erysipelotrichaceae;Holdemania	Genus	Holdemania	Firmicutes	Erysipelotrichia	Erysipelotrichales	Erysipelotrichaceae	Holdemania		Positive	Childhood	LMIC
Shridhar et al. (2024)	Firmicutes;Clostridia;Clostridiales;Ruminococcaceae	Family	Ruminococcaceae	Firmicutes	Clostridia	Clostridiales	Ruminococcaceae			Negative	Adulthood	LMIC
Shridhar et al. (2024)	Bacteroidetes;Bacteroidia;Bacteroidales;Prevotellaceae;Prevotella;Prevotella copri	Species	Prevotella copri	Bacteroidetes	Bacteroidia	Bacteroidales	Prevotellaceae	Prevotella	Prevotella copri	Negative	Adulthood	LMIC
Shridhar et al. (2024)	Bacteroidetes;Bacteroidia;Bacteroidales;Bacteroidaceae;Bacteroides;Bacteroides fragilis	Species	Bacteroides fragilis	Bacteroidetes	Bacteroidia	Bacteroidales	Bacteroidaceae	Bacteroides	Bacteroides fragilis	Positive	Adulthood	LMIC
Shridhar et al. (2024)	Bacteroidetes;Bacteroidia;Bacteroidales;Prevotellaceae;Prevotella;Prevotella stercorea	Species	Prevotella stercorea	Bacteroidetes	Bacteroidia	Bacteroidales	Prevotellaceae	Prevotella	Prevotella stercorea	Negative	Adulthood	LMIC
Shridhar et al. (2024)	Firmicutes;Clostridia;Clostridiales;Lachnospiraceae;Dorea;Dorea formicigenerans	Species	Dorea formicigenerans	Firmicutes	Clostridia	Clostridiales	Lachnospiraceae	Dorea	Dorea formicigenerans	Positive	Adulthood	LMIC
Shridhar et al. (2024)	Verrucomicrobia;Verrucomicrobiae;Verrucomicrobiales;Akkermansiaceae;Akkermansia;Akkermansia muciniphila	Species	Akkermansia muciniphila	Verrucomicrobia	Verrucomicrobiae	Verrucomicrobiales	Akkermansiaceae	Akkermansia	Akkermansia muciniphila	Positive	Adulthood	LMIC
Shridhar et al. (2024)	Firmicutes;Bacilli	Class	Bacilli	Firmicutes	Bacilli					Negative	Adulthood	LMIC
Shridhar et al. (2024)	Firmicutes;Clostridia	Class	Clostridia	Firmicutes	Clostridia					Negative	Adulthood	LMIC
Shridhar et al. (2024)	Bacteroidetes;Bacteroidia;Bacteroidales	Order	Bacteroidales	Bacteroidetes	Bacteroidia	Bacteroidales				Negative	Adulthood	LMIC
Shridhar et al. (2024)	Bacteroidetes;Bacteroidia;Bacteroidales;Bacteroidaceae;Bacteroides;Bacteroides cellulosilyticus	Species	Bacteroides cellulosilyticus	Bacteroidetes	Bacteroidia	Bacteroidales	Bacteroidaceae	Bacteroides	Bacteroides cellulosilyticus	Positive	Adulthood	LMIC
Shridhar et al. (2024)	Bacteroidetes;Bacteroidia;Bacteroidales;Bacteroidaceae;Bacteroides;Bacteroides finegoldii	Species	Bacteroides finegoldii	Bacteroidetes	Bacteroidia	Bacteroidales	Bacteroidaceae	Bacteroides	Bacteroides finegoldii	Positive	Adulthood	LMIC
Shridhar et al. (2024)	Bacteroidetes;Bacteroidia;Bacteroidales;Bacteroidaceae;Bacteroides;Bacteroides ovatus	Species	Bacteroides ovatus	Bacteroidetes	Bacteroidia	Bacteroidales	Bacteroidaceae	Bacteroides	Bacteroides ovatus	Positive	Adulthood	LMIC
Shridhar et al. (2024)	Bacteroidetes;Bacteroidia;Bacteroidales;Bacteroidaceae;Bacteroides;Bacteroides uniformis	Species	Bacteroides uniformis	Bacteroidetes	Bacteroidia	Bacteroidales	Bacteroidaceae	Bacteroides	Bacteroides uniformis	Positive	Adulthood	LMIC
Shridhar et al. (2024)	Bacteroidetes;Bacteroidia;Bacteroidales;Porphyromonadaceae;Barnesiella;Barnesiella intestinihominis	Species	Barnesiella intestinihominis	Bacteroidetes	Bacteroidia	Bacteroidales	Porphyromonadaceae	Barnesiella	Barnesiella intestinihominis	Positive	Adulthood	LMIC
Shridhar et al. (2024)	Bacteroidetes;Bacteroidia;Bacteroidales;Rikenellaceae;Alistipes;Alistipes finegoldii	Species	Alistipes finegoldii	Bacteroidetes	Bacteroidia	Bacteroidales	Rikenellaceae	Alistipes	Alistipes finegoldii	Positive	Adulthood	LMIC
Shridhar et al. (2024)	Bacteroidetes;Bacteroidia;Bacteroidales;Rikenellaceae;Alistipes;Alistipes senegalensis	Species	Alistipes senegalensis	Bacteroidetes	Bacteroidia	Bacteroidales	Rikenellaceae	Alistipes	Alistipes senegalensis	Positive	Adulthood	LMIC
Shridhar et al. (2024)	Bacteroidetes;Bacteroidia;Bacteroidales;Rikenellaceae;Alistipes;Alistipes shahii	Species	Alistipes shahii	Bacteroidetes	Bacteroidia	Bacteroidales	Rikenellaceae	Alistipes	Alistipes shahii	Positive	Adulthood	LMIC
Shridhar et al. (2024)	Bacteroidetes;Bacteroidia;Bacteroidales;Tannerellaceae;Parabacteroides;Parabacteroides distasonis	Species	Parabacteroides distasonis	Bacteroidetes	Bacteroidia	Bacteroidales	Tannerellaceae	Parabacteroides	Parabacteroides distasonis	Positive	Adulthood	LMIC
Shridhar et al. (2024)	Firmicutes;Clostridia;Clostridiales;Ruminococcaceae;Flavonifractor;Flavonifractor plautii	Species	Flavonifractor plautii	Firmicutes	Clostridia	Clostridiales	Ruminococcaceae	Flavonifractor	Flavonifractor plautii	Positive	Adulthood	LMIC
Shridhar et al. (2024)	Firmicutes;Clostridia;Clostridiales;Ruminococcaceae;Ruminococcus;Ruminococcus lactaris	Species	Ruminococcus lactaris	Firmicutes	Clostridia	Clostridiales	Ruminococcaceae	Ruminococcus	Ruminococcus lactaris	Positive	Adulthood	LMIC
Shridhar et al. (2024)	Proteobacteria;Gammaproteobacteria;Pasteurellales;Pasteurellaceae;Haemophilus;Haemophilus parainfluenzae	Species	Haemophilus parainfluenzae	Proteobacteria	Gammaproteobacteria	Pasteurellales	Pasteurellaceae	Haemophilus	Haemophilus parainfluenzae	Negative	Adulthood	LMIC
Shridhar et al. (2024)	Proteobacteria;Alphaproteobacteria	Class	Alphaproteobacteria	Proteobacteria	Alphaproteobacteria					Negative	Adulthood	LMIC
Shridhar et al. (2024)	Spirochaetes;Spirochaetia	Class	Spirochaetia	Spirochaetes	Spirochaetia					Negative	Adulthood	LMIC
Shridhar et al. (2024)	Bacteroidetes;Bacteroidia;Bacteroidales;Bacteroidaceae	Family	Bacteroidaceae	Bacteroidetes	Bacteroidia	Bacteroidales	Bacteroidaceae			Negative	Adulthood	LMIC
Shridhar et al. (2024)	Firmicutes;Erysipelotrichia;Erysipelotrichales;Erysipelotrichaceae	Family	Erysipelotrichaceae	Firmicutes	Erysipelotrichia	Erysipelotrichales	Erysipelotrichaceae			Negative	Adulthood	LMIC
Shridhar et al. (2024)	Candidatus Melainabacteria;Candidatus Melainabacteria unclassified;Candidatus Gastranaerophilales	Order	Candidatus Gastranaerophilales	Candidatus Melainabacteria	Candidatus Melainabacteria unclassified	Candidatus Gastranaerophilales				Negative	Adulthood	LMIC
Shridhar et al. (2024)	Elusimicrobia;Elusimicrobia;Elusimicrobiales	Order	Elusimicrobiales	Elusimicrobia	Elusimicrobia	Elusimicrobiales				Negative	Adulthood	LMIC
Shridhar et al. (2024)	Actinobacteria;Actinomycetia;Bifidobacteriales;Bifidobacteriaceae;Bifidobacterium;Bifidobacterium longum	Species	Bifidobacterium longum	Actinobacteria	Actinomycetia	Bifidobacteriales	Bifidobacteriaceae	Bifidobacterium	Bifidobacterium longum	Positive	Adulthood	LMIC
Shridhar et al. (2024)	Actinobacteria;Coriobacteriia;Coriobacteriales;Atopobiaceae;Olsenella;Olsenella sp GAM18	Species	Olsenella sp GAM18	Actinobacteria	Coriobacteriia	Coriobacteriales	Atopobiaceae	Olsenella	Olsenella sp GAM18	Negative	Adulthood	LMIC
Shridhar et al. (2024)	Actinobacteria;Coriobacteriia;Coriobacteriales;Atopobiaceae;Parolsenella;Parolsenella massiliensis	Species	Parolsenella massiliensis	Actinobacteria	Coriobacteriia	Coriobacteriales	Atopobiaceae	Parolsenella	Parolsenella massiliensis	Negative	Adulthood	LMIC
Shridhar et al. (2024)	Actinobacteria;Coriobacteriia;Eggerthellales;Eggerthellaceae;Slackia;Slackia isoflavoniconvertens	Species	Slackia isoflavoniconvertens	Actinobacteria	Coriobacteriia	Eggerthellales	Eggerthellaceae	Slackia	Slackia isoflavoniconvertens	Negative	Adulthood	LMIC
Shridhar et al. (2024)	Bacteroidetes;Bacteroidia;Bacteroidales;Bacteroidaceae;Bacteroides;Bacteroides caccae	Species	Bacteroides caccae	Bacteroidetes	Bacteroidia	Bacteroidales	Bacteroidaceae	Bacteroides	Bacteroides caccae	Positive	Adulthood	LMIC
Shridhar et al. (2024)	Bacteroidetes;Bacteroidia;Bacteroidales;Bacteroidaceae;Bacteroides;Bacteroides eggerthii	Species	Bacteroides eggerthii	Bacteroidetes	Bacteroidia	Bacteroidales	Bacteroidaceae	Bacteroides	Bacteroides eggerthii	Positive	Adulthood	LMIC
Shridhar et al. (2024)	Bacteroidetes;Bacteroidia;Bacteroidales;Bacteroidaceae;Bacteroides;Bacteroides intestinalis	Species	Bacteroides intestinalis	Bacteroidetes	Bacteroidia	Bacteroidales	Bacteroidaceae	Bacteroides	Bacteroides intestinalis	Positive	Adulthood	LMIC
Shridhar et al. (2024)	Bacteroidetes;Bacteroidia;Bacteroidales;Bacteroidaceae;Bacteroides;Bacteroides stercoris	Species	Bacteroides stercoris	Bacteroidetes	Bacteroidia	Bacteroidales	Bacteroidaceae	Bacteroides	Bacteroides stercoris	Positive	Adulthood	LMIC
Shridhar et al. (2024)	Bacteroidetes;Bacteroidia;Bacteroidales;Bacteroidaceae;Bacteroides;Bacteroides thetaiotaomicron	Species	Bacteroides thetaiotaomicron	Bacteroidetes	Bacteroidia	Bacteroidales	Bacteroidaceae	Bacteroides	Bacteroides thetaiotaomicron	Positive	Adulthood	LMIC
Shridhar et al. (2024)	Bacteroidetes;Bacteroidia;Bacteroidales;Bacteroidaceae;Bacteroides;Bacteroides xylanisolvens	Species	Bacteroides xylanisolvens	Bacteroidetes	Bacteroidia	Bacteroidales	Bacteroidaceae	Bacteroides	Bacteroides xylanisolvens	Positive	Adulthood	LMIC
Shridhar et al. (2024)	Bacteroidetes;Bacteroidia;Bacteroidales;Bacteroidaceae;GGB1380;GGB1380 SGB1883	Species	GGB1380 SGB1883	Bacteroidetes	Bacteroidia	Bacteroidales	Bacteroidaceae	GGB1380	GGB1380 SGB1883	Negative	Adulthood	LMIC
Shridhar et al. (2024)	Bacteroidetes;Bacteroidia;Bacteroidales;Bacteroidaceae;GGB18547;GGB18547 SGB27410	Species	GGB18547 SGB27410	Bacteroidetes	Bacteroidia	Bacteroidales	Bacteroidaceae	GGB18547	GGB18547 SGB27410	Negative	Adulthood	LMIC
Shridhar et al. (2024)	Bacteroidetes;Bacteroidia;Bacteroidales;Bacteroidales unclassified;GGB1495;GGB1495 SGB2071	Species	GGB1495 SGB2071	Bacteroidetes	Bacteroidia	Bacteroidales	Bacteroidales unclassified	GGB1495	GGB1495 SGB2071	Negative	Adulthood	LMIC
Shridhar et al. (2024)	Bacteroidetes;Bacteroidia;Bacteroidales;Bacteroidales unclassified;Phocaeicola;Phocaeicola coprophilus	Species	Phocaeicola coprophilus	Bacteroidetes	Bacteroidia	Bacteroidales	Bacteroidales unclassified	Phocaeicola	Phocaeicola coprophilus	Positive	Adulthood	LMIC
Shridhar et al. (2024)	Bacteroidetes;Bacteroidia;Bacteroidales;Bacteroidales unclassified;Phocaeicola;Phocaeicola dorei	Species	Phocaeicola dorei	Bacteroidetes	Bacteroidia	Bacteroidales	Bacteroidales unclassified	Phocaeicola	Phocaeicola dorei	Positive	Adulthood	LMIC
Shridhar et al. (2024)	Bacteroidetes;Bacteroidia;Bacteroidales;Bacteroidales unclassified;Phocaeicola;Phocaeicola massiliensis	Species	Phocaeicola massiliensis	Bacteroidetes	Bacteroidia	Bacteroidales	Bacteroidales unclassified	Phocaeicola	Phocaeicola massiliensis	Positive	Adulthood	LMIC
Shridhar et al. (2024)	Bacteroidetes;Bacteroidia;Bacteroidales;Bacteroidales unclassified;Phocaeicola;Phocaeicola plebeius	Species	Phocaeicola plebeius	Bacteroidetes	Bacteroidia	Bacteroidales	Bacteroidales unclassified	Phocaeicola	Phocaeicola plebeius	Positive	Adulthood	LMIC
Shridhar et al. (2024)	Bacteroidetes;Bacteroidia;Bacteroidales;Bacteroidales unclassified;Phocaeicola;Phocaeicola vulgatus	Species	Phocaeicola vulgatus	Bacteroidetes	Bacteroidia	Bacteroidales	Bacteroidales unclassified	Phocaeicola	Phocaeicola vulgatus	Positive	Adulthood	LMIC
Shridhar et al. (2024)	Bacteroidetes;Bacteroidia;Bacteroidales;Odoribacteraceae;Odoribacter;Odoribacter splanchnicus	Species	Odoribacter splanchnicus	Bacteroidetes	Bacteroidia	Bacteroidales	Odoribacteraceae	Odoribacter	Odoribacter splanchnicus	Positive	Adulthood	LMIC
Shridhar et al. (2024)	Bacteroidetes;Bacteroidia;Bacteroidales;Prevotellaceae;GGB1235;GGB1235 SGB1614	Species	GGB1235 SGB1614	Bacteroidetes	Bacteroidia	Bacteroidales	Prevotellaceae	GGB1235	GGB1235 SGB1614	Negative	Adulthood	LMIC
Shridhar et al. (2024)	Bacteroidetes;Bacteroidia;Bacteroidales;Prevotellaceae;GGB1237;GGB1237 SGB1623	Species	GGB1237 SGB1623	Bacteroidetes	Bacteroidia	Bacteroidales	Prevotellaceae	GGB1237	GGB1237 SGB1623	Negative	Adulthood	LMIC
Shridhar et al. (2024)	Bacteroidetes;Bacteroidia;Bacteroidales;Prevotellaceae;GGB1239;GGB1239 SGB1657	Species	GGB1239 SGB1657	Bacteroidetes	Bacteroidia	Bacteroidales	Prevotellaceae	GGB1239	GGB1239 SGB1657	Negative	Adulthood	LMIC
Shridhar et al. (2024)	Bacteroidetes;Bacteroidia;Bacteroidales;Prevotellaceae;GGB1243;GGB1243 SGB1663	Species	GGB1243 SGB1663	Bacteroidetes	Bacteroidia	Bacteroidales	Prevotellaceae	GGB1243	GGB1243 SGB1663	Negative	Adulthood	LMIC
Shridhar et al. (2024)	Bacteroidetes;Bacteroidia;Bacteroidales;Prevotellaceae;GGB1244;GGB1244 SGB1664	Species	GGB1244 SGB1664	Bacteroidetes	Bacteroidia	Bacteroidales	Prevotellaceae	GGB1244	GGB1244 SGB1664	Negative	Adulthood	LMIC
Shridhar et al. (2024)	Bacteroidetes;Bacteroidia;Bacteroidales;Prevotellaceae;GGB1246;GGB1246 SGB1667	Species	GGB1246 SGB1667	Bacteroidetes	Bacteroidia	Bacteroidales	Prevotellaceae	GGB1246	GGB1246 SGB1667	Negative	Adulthood	LMIC
Shridhar et al. (2024)	Bacteroidetes;Bacteroidia;Bacteroidales;Prevotellaceae;GGB1247;GGB1247 SGB1668	Species	GGB1247 SGB1668	Bacteroidetes	Bacteroidia	Bacteroidales	Prevotellaceae	GGB1247	GGB1247 SGB1668	Negative	Adulthood	LMIC
Shridhar et al. (2024)	Bacteroidetes;Bacteroidia;Bacteroidales;Prevotellaceae;GGB1249;GGB1249 SGB1670	Species	GGB1249 SGB1670	Bacteroidetes	Bacteroidia	Bacteroidales	Prevotellaceae	GGB1249	GGB1249 SGB1670	Negative	Adulthood	LMIC
Shridhar et al. (2024)	Bacteroidetes;Bacteroidia;Bacteroidales;Prevotellaceae;GGB1250;GGB1250 SGB1672	Species	GGB1250 SGB1672	Bacteroidetes	Bacteroidia	Bacteroidales	Prevotellaceae	GGB1250	GGB1250 SGB1672	Negative	Adulthood	LMIC
Shridhar et al. (2024)	Bacteroidetes;Bacteroidia;Bacteroidales;Prevotellaceae;GGB1266;GGB1266 SGB1699	Species	GGB1266 SGB1699	Bacteroidetes	Bacteroidia	Bacteroidales	Prevotellaceae	GGB1266	GGB1266 SGB1699	Negative	Adulthood	LMIC
Shridhar et al. (2024)	Bacteroidetes;Bacteroidia;Bacteroidales;Prevotellaceae;GGB1267;GGB1267 SGB1701	Species	GGB1267 SGB1701	Bacteroidetes	Bacteroidia	Bacteroidales	Prevotellaceae	GGB1267	GGB1267 SGB1701	Negative	Adulthood	LMIC
Shridhar et al. (2024)	Bacteroidetes;Bacteroidia;Bacteroidales;Prevotellaceae;GGB12985;GGB12985 SGB20152	Species	GGB12985 SGB20152	Bacteroidetes	Bacteroidia	Bacteroidales	Prevotellaceae	GGB12985	GGB12985 SGB20152	Negative	Adulthood	LMIC
Shridhar et al. (2024)	Bacteroidetes;Bacteroidia;Bacteroidales;Prevotellaceae;GGB18559;GGB18559 SGB27424	Species	GGB18559 SGB27424	Bacteroidetes	Bacteroidia	Bacteroidales	Prevotellaceae	GGB18559	GGB18559 SGB27424	Negative	Adulthood	LMIC
Shridhar et al. (2024)	Bacteroidetes;Bacteroidia;Bacteroidales;Prevotellaceae;Paraprevotella;Paraprevotella clara	Species	Paraprevotella clara	Bacteroidetes	Bacteroidia	Bacteroidales	Prevotellaceae	Paraprevotella	Paraprevotella clara	Positive	Adulthood	LMIC
Shridhar et al. (2024)	Bacteroidetes;Bacteroidia;Bacteroidales;Prevotellaceae;Prevotella;Prevotella hominis	Species	Prevotella hominis	Bacteroidetes	Bacteroidia	Bacteroidales	Prevotellaceae	Prevotella	Prevotella hominis	Negative	Adulthood	LMIC
Shridhar et al. (2024)	Bacteroidetes;Bacteroidia;Bacteroidales;Prevotellaceae;Prevotella;Prevotella lascolaii	Species	Prevotella lascolaii	Bacteroidetes	Bacteroidia	Bacteroidales	Prevotellaceae	Prevotella	Prevotella lascolaii	Positive	Adulthood	LMIC
Shridhar et al. (2024)	Bacteroidetes;Bacteroidia;Bacteroidales;Prevotellaceae;Prevotella;Prevotella pectinovora	Species	Prevotella pectinovora	Bacteroidetes	Bacteroidia	Bacteroidales	Prevotellaceae	Prevotella	Prevotella pectinovora	Negative	Adulthood	LMIC
Shridhar et al. (2024)	Bacteroidetes;Bacteroidia;Bacteroidales;Prevotellaceae;Prevotella;Prevotella SGB1612	Species	Prevotella SGB1612	Bacteroidetes	Bacteroidia	Bacteroidales	Prevotellaceae	Prevotella	Prevotella SGB1612	Negative	Adulthood	LMIC
Shridhar et al. (2024)	Bacteroidetes;Bacteroidia;Bacteroidales;Prevotellaceae;Prevotella;Prevotella SGB1653	Species	Prevotella SGB1653	Bacteroidetes	Bacteroidia	Bacteroidales	Prevotellaceae	Prevotella	Prevotella SGB1653	Negative	Adulthood	LMIC
Shridhar et al. (2024)	Bacteroidetes;Bacteroidia;Bacteroidales;Prevotellaceae;Prevotella;Prevotella SGB1675	Species	Prevotella SGB1675	Bacteroidetes	Bacteroidia	Bacteroidales	Prevotellaceae	Prevotella	Prevotella SGB1675	Negative	Adulthood	LMIC
Shridhar et al. (2024)	Bacteroidetes;Bacteroidia;Bacteroidales;Prevotellaceae;Prevotella;Prevotella SGB1680	Species	Prevotella SGB1680	Bacteroidetes	Bacteroidia	Bacteroidales	Prevotellaceae	Prevotella	Prevotella SGB1680	Negative	Adulthood	LMIC
Shridhar et al. (2024)	Bacteroidetes;Bacteroidia;Bacteroidales;Prevotellaceae;Prevotella;Prevotella sp 885	Species	Prevotella sp 885	Bacteroidetes	Bacteroidia	Bacteroidales	Prevotellaceae	Prevotella	Prevotella sp 885	Negative	Adulthood	LMIC
Shridhar et al. (2024)	Bacteroidetes;Bacteroidia;Bacteroidales;Prevotellaceae;Prevotella;Prevotella sp Marseille P4119	Species	Prevotella sp Marseille P4119	Bacteroidetes	Bacteroidia	Bacteroidales	Prevotellaceae	Prevotella	Prevotella sp Marseille P4119	Negative	Adulthood	LMIC
Shridhar et al. (2024)	Bacteroidetes;Bacteroidia;Bacteroidales;Prevotellaceae;Prevotella;Prevotella sp P3 120	Species	Prevotella sp P3 120	Bacteroidetes	Bacteroidia	Bacteroidales	Prevotellaceae	Prevotella	Prevotella sp P3 120	Negative	Adulthood	LMIC
Shridhar et al. (2024)	Bacteroidetes;Bacteroidia;Bacteroidales;Prevotellaceae;Prevotella;Prevotella sp P4 51	Species	Prevotella sp P4 51	Bacteroidetes	Bacteroidia	Bacteroidales	Prevotellaceae	Prevotella	Prevotella sp P4 51	Negative	Adulthood	LMIC
Shridhar et al. (2024)	Bacteroidetes;Bacteroidia;Bacteroidales;Prevotellaceae;Prevotellamassilia;Prevotellamassilia timonensis	Species	Prevotellamassilia timonensis	Bacteroidetes	Bacteroidia	Bacteroidales	Prevotellaceae	Prevotellamassilia	Prevotellamassilia timonensis	Negative	Adulthood	LMIC
Shridhar et al. (2024)	Bacteroidetes;Bacteroidia;Bacteroidales;Rikenellaceae;Alistipes;Alistipes communis	Species	Alistipes communis	Bacteroidetes	Bacteroidia	Bacteroidales	Rikenellaceae	Alistipes	Alistipes communis	Positive	Adulthood	LMIC
Shridhar et al. (2024)	Bacteroidetes;Bacteroidia;Bacteroidales;Rikenellaceae;Alistipes;Alistipes onderdonkii	Species	Alistipes onderdonkii	Bacteroidetes	Bacteroidia	Bacteroidales	Rikenellaceae	Alistipes	Alistipes onderdonkii	Positive	Adulthood	LMIC
Shridhar et al. (2024)	Bacteroidetes;Bacteroidia;Bacteroidales;Rikenellaceae;Alistipes;Alistipes putredinis	Species	Alistipes putredinis	Bacteroidetes	Bacteroidia	Bacteroidales	Rikenellaceae	Alistipes	Alistipes putredinis	Positive	Adulthood	LMIC
Shridhar et al. (2024)	Bacteroidetes;Bacteroidia;Bacteroidales;Rikenellaceae;GGB1617;GGB1617 SGB2214	Species	GGB1617 SGB2214	Bacteroidetes	Bacteroidia	Bacteroidales	Rikenellaceae	GGB1617	GGB1617 SGB2214	Negative	Adulthood	LMIC
Shridhar et al. (2024)	Bacteroidetes;Bacteroidia;Bacteroidales;Rikenellaceae;GGB1629;GGB1629 SGB2237	Species	GGB1629 SGB2237	Bacteroidetes	Bacteroidia	Bacteroidales	Rikenellaceae	GGB1629	GGB1629 SGB2237	Negative	Adulthood	LMIC
Shridhar et al. (2024)	Bacteroidetes;Bacteroidia;Bacteroidales;Rikenellaceae;GGB1630;GGB1630 SGB2238	Species	GGB1630 SGB2238	Bacteroidetes	Bacteroidia	Bacteroidales	Rikenellaceae	GGB1630	GGB1630 SGB2238	Negative	Adulthood	LMIC
Shridhar et al. (2024)	Bacteroidetes;Bacteroidia;Bacteroidales;Rikenellaceae;GGB1631;GGB1631 SGB2239	Species	GGB1631 SGB2239	Bacteroidetes	Bacteroidia	Bacteroidales	Rikenellaceae	GGB1631	GGB1631 SGB2239	Negative	Adulthood	LMIC
Shridhar et al. (2024)	Bacteroidetes;Bacteroidia;Bacteroidales;Rikenellaceae;GGB1632;GGB1632 SGB2240	Species	GGB1632 SGB2240	Bacteroidetes	Bacteroidia	Bacteroidales	Rikenellaceae	GGB1632	GGB1632 SGB2240	Negative	Adulthood	LMIC
Shridhar et al. (2024)	Bacteroidetes;Bacteroidia;Bacteroidales;Rikenellaceae;Rikenellaceae unclassified;Rikenellaceae unclassified SGB2230	Species	Rikenellaceae unclassified SGB2230	Bacteroidetes	Bacteroidia	Bacteroidales	Rikenellaceae	Rikenellaceae unclassified	Rikenellaceae unclassified SGB2230	Negative	Adulthood	LMIC
Shridhar et al. (2024)	Bacteroidetes;Bacteroidia;Bacteroidales;Tannerellaceae;GGB1405;GGB1405 SGB1928	Species	GGB1405 SGB1928	Bacteroidetes	Bacteroidia	Bacteroidales	Tannerellaceae	GGB1405	GGB1405 SGB1928	Negative	Adulthood	LMIC
Shridhar et al. (2024)	Bacteroidetes;Bacteroidia;Bacteroidales;Tannerellaceae;Parabacteroides;Parabacteroides merdae	Species	Parabacteroides merdae	Bacteroidetes	Bacteroidia	Bacteroidales	Tannerellaceae	Parabacteroides	Parabacteroides merdae	Positive	Adulthood	LMIC
Shridhar et al. (2024)	Bacteroidetes;CFGB544;OFGB544;FGB544;GGB1123;GGB1123 SGB1437	Species	GGB1123 SGB1437	Bacteroidetes	CFGB544	OFGB544	FGB544	GGB1123	GGB1123 SGB1437	Negative	Adulthood	LMIC
Shridhar et al. (2024)	Candidatus Melainabacteria;Candidatus Melainabacteria unclassified;Candidatus Gastranaerophilales;Candidatus Gastranaerophilales unclassified;GGB6012;GGB6012 SGB8640	Species	GGB6012 SGB8640	Candidatus Melainabacteria	Candidatus Melainabacteria unclassified	Candidatus Gastranaerophilales	Candidatus Gastranaerophilales unclassified	GGB6012	GGB6012 SGB8640	Negative	Adulthood	LMIC
Shridhar et al. (2024)	Euryarchaeota;CFGB343;OFGB343;FGB343;GGB781;GGB781 SGB1024	Species	GGB781 SGB1024	Euryarchaeota	CFGB343	OFGB343	FGB343	GGB781	GGB781 SGB1024	Negative	Adulthood	LMIC
Shridhar et al. (2024)	Firmicutes;Bacilli;Bacilli unclassified;Bacilli unclassified;Bacilli unclassified;Bacilli unclassified SGB6422	Species	Bacilli unclassified SGB6422	Firmicutes	Bacilli	Bacilli unclassified	Bacilli unclassified	Bacilli unclassified	Bacilli unclassified SGB6422	Negative	Adulthood	LMIC
Shridhar et al. (2024)	Firmicutes;Bacilli;Bacilli unclassified;Bacilli unclassified;Bacilli unclassified;Bacilli unclassified SGB6493	Species	Bacilli unclassified SGB6493	Firmicutes	Bacilli	Bacilli unclassified	Bacilli unclassified	Bacilli unclassified	Bacilli unclassified SGB6493	Negative	Adulthood	LMIC
Shridhar et al. (2024)	Firmicutes;Bacilli;Bacilli unclassified;Bacilli unclassified;Bacilli unclassified;Bacilli unclassified SGB6540	Species	Bacilli unclassified SGB6540	Firmicutes	Bacilli	Bacilli unclassified	Bacilli unclassified	Bacilli unclassified	Bacilli unclassified SGB6540	Negative	Adulthood	LMIC
Shridhar et al. (2024)	Firmicutes;Bacilli;Bacilli unclassified;Bacilli unclassified;GGB4669;GGB4669 SGB6458	Species	GGB4669 SGB6458	Firmicutes	Bacilli	Bacilli unclassified	Bacilli unclassified	GGB4669	GGB4669 SGB6458	Negative	Adulthood	LMIC
Shridhar et al. (2024)	Firmicutes;Bacilli;Bacilli unclassified;Bacilli unclassified;GGB4672;GGB4672 SGB6461	Species	GGB4672 SGB6461	Firmicutes	Bacilli	Bacilli unclassified	Bacilli unclassified	GGB4672	GGB4672 SGB6461	Negative	Adulthood	LMIC
Shridhar et al. (2024)	Firmicutes;Bacilli;Bacilli unclassified;Bacilli unclassified;GGB4677;GGB4677 SGB6466	Species	GGB4677 SGB6466	Firmicutes	Bacilli	Bacilli unclassified	Bacilli unclassified	GGB4677	GGB4677 SGB6466	Negative	Adulthood	LMIC
Shridhar et al. (2024)	Firmicutes;Bacilli;Bacilli unclassified;Bacilli unclassified;GGB4693;GGB4693 SGB6491	Species	GGB4693 SGB6491	Firmicutes	Bacilli	Bacilli unclassified	Bacilli unclassified	GGB4693	GGB4693 SGB6491	Negative	Adulthood	LMIC
Shridhar et al. (2024)	Firmicutes;Bacilli;Bacilli unclassified;Bacilli unclassified;GGB4706;GGB4706 SGB6513	Species	GGB4706 SGB6513	Firmicutes	Bacilli	Bacilli unclassified	Bacilli unclassified	GGB4706	GGB4706 SGB6513	Negative	Adulthood	LMIC
Shridhar et al. (2024)	Firmicutes;Bacilli;Bacilli unclassified;Bacilli unclassified;GGB4708;GGB4708 SGB6518	Species	GGB4708 SGB6518	Firmicutes	Bacilli	Bacilli unclassified	Bacilli unclassified	GGB4708	GGB4708 SGB6518	Negative	Adulthood	LMIC
Shridhar et al. (2024)	Firmicutes;Bacilli;Bacilli unclassified;Bacilli unclassified;GGB4780;GGB4780 SGB6615	Species	GGB4780 SGB6615	Firmicutes	Bacilli	Bacilli unclassified	Bacilli unclassified	GGB4780	GGB4780 SGB6615	Negative	Adulthood	LMIC
Shridhar et al. (2024)	Firmicutes;Bacilli;Lactobacillales;Streptococcaceae;Lactococcus;Lactococcus lactis	Species	Lactococcus lactis	Firmicutes	Bacilli	Lactobacillales	Streptococcaceae	Lactococcus	Lactococcus lactis	Positive	Adulthood	LMIC
Shridhar et al. (2024)	Firmicutes;Bacilli;Lactobacillales;Streptococcaceae;Streptococcus;Streptococcus lutetiensis	Species	Streptococcus lutetiensis	Firmicutes	Bacilli	Lactobacillales	Streptococcaceae	Streptococcus	Streptococcus lutetiensis	Negative	Adulthood	LMIC
Shridhar et al. (2024)	Firmicutes;CFGB11737;OFGB11737;FGB11737;GGB34228;GGB34228 SGB72916	Species	GGB34228 SGB72916	Firmicutes	CFGB11737	OFGB11737	FGB11737	GGB34228	GGB34228 SGB72916	Negative	Adulthood	LMIC
Shridhar et al. (2024)	Firmicutes;CFGB1298;OFGB1298;FGB1298;GGB3118;GGB3118 SGB4130	Species	GGB3118 SGB4130	Firmicutes	CFGB1298	OFGB1298	FGB1298	GGB3118	GGB3118 SGB4130	Negative	Adulthood	LMIC
Shridhar et al. (2024)	Firmicutes;Clostridia;Clostridia unclassified;Clostridia unclassified;Clostridia unclassified;Clostridia unclassified SGB13974	Species	Clostridia unclassified SGB13974	Firmicutes	Clostridia	Clostridia unclassified	Clostridia unclassified	Clostridia unclassified	Clostridia unclassified SGB13974	Negative	Adulthood	LMIC
Shridhar et al. (2024)	Firmicutes;Clostridia;Clostridia unclassified;Clostridia unclassified;Clostridia unclassified;Clostridia unclassified SGB13999	Species	Clostridia unclassified SGB13999	Firmicutes	Clostridia	Clostridia unclassified	Clostridia unclassified	Clostridia unclassified	Clostridia unclassified SGB13999	Negative	Adulthood	LMIC
Shridhar et al. (2024)	Firmicutes;Clostridia;Clostridia unclassified;Clostridia unclassified;Clostridia unclassified;Clostridia unclassified SGB4317	Species	Clostridia unclassified SGB4317	Firmicutes	Clostridia	Clostridia unclassified	Clostridia unclassified	Clostridia unclassified	Clostridia unclassified SGB4317	Negative	Adulthood	LMIC
Shridhar et al. (2024)	Firmicutes;Clostridia;Clostridia unclassified;Clostridia unclassified;Clostridia unclassified;Clostridia unclassified SGB4372	Species	Clostridia unclassified SGB4372	Firmicutes	Clostridia	Clostridia unclassified	Clostridia unclassified	Clostridia unclassified	Clostridia unclassified SGB4372	Negative	Adulthood	LMIC
Shridhar et al. (2024)	Firmicutes;Clostridia;Clostridia unclassified;Clostridia unclassified;Clostridia unclassified;Clostridia unclassified SGB6276	Species	Clostridia unclassified SGB6276	Firmicutes	Clostridia	Clostridia unclassified	Clostridia unclassified	Clostridia unclassified	Clostridia unclassified SGB6276	Negative	Adulthood	LMIC
Shridhar et al. (2024)	Firmicutes;Clostridia;Clostridia unclassified;Clostridia unclassified;Clostridia unclassified;Clostridia unclassified SGB6385	Species	Clostridia unclassified SGB6385	Firmicutes	Clostridia	Clostridia unclassified	Clostridia unclassified	Clostridia unclassified	Clostridia unclassified SGB6385	Negative	Adulthood	LMIC
Shridhar et al. (2024)	Firmicutes;Clostridia;Clostridia unclassified;Clostridia unclassified;GGB4584;GGB4584 SGB6338	Species	GGB4584 SGB6338	Firmicutes	Clostridia	Clostridia unclassified	Clostridia unclassified	GGB4584	GGB4584 SGB6338	Negative	Adulthood	LMIC
Shridhar et al. (2024)	Firmicutes;Clostridia;Clostridia unclassified;Clostridia unclassified;GGB9059;GGB9059 SGB13976	Species	GGB9059 SGB13976	Firmicutes	Clostridia	Clostridia unclassified	Clostridia unclassified	GGB9059	GGB9059 SGB13976	Negative	Adulthood	LMIC
Shridhar et al. (2024)	Firmicutes;Clostridia;Clostridia unclassified;Clostridia unclassified;GGB9067;GGB9067 SGB13986	Species	GGB9067 SGB13986	Firmicutes	Clostridia	Clostridia unclassified	Clostridia unclassified	GGB9067	GGB9067 SGB13986	Negative	Adulthood	LMIC
Shridhar et al. (2024)	Firmicutes;Clostridia;Clostridiales;Clostridiaceae;Clostridiaceae unclassified;Clostridiaceae bacterium	Species	Clostridiaceae bacterium	Firmicutes	Clostridia	Clostridiales	Clostridiaceae	Clostridiaceae unclassified	Clostridiaceae bacterium	Positive	Adulthood	LMIC
Shridhar et al. (2024)	Firmicutes;Clostridia;Clostridiales;Clostridiaceae;Clostridium;Clostridium sp AF27 2AA	Species	Clostridium sp AF27 2AA	Firmicutes	Clostridia	Clostridiales	Clostridiaceae	Clostridium	Clostridium sp AF27 2AA	Positive	Adulthood	LMIC
Shridhar et al. (2024)	Firmicutes;Clostridia;Clostridiales;Clostridiaceae;Clostridium;Clostridium sp AF34 13	Species	Clostridium sp AF34 13	Firmicutes	Clostridia	Clostridiales	Clostridiaceae	Clostridium	Clostridium sp AF34 13	Negative	Adulthood	LMIC
Shridhar et al. (2024)	Firmicutes;Clostridia;Clostridiales;Clostridiaceae;Clostridium;Clostridium sp AM22 11AC	Species	Clostridium sp AM22 11AC	Firmicutes	Clostridia	Clostridiales	Clostridiaceae	Clostridium	Clostridium sp AM22 11AC	Positive	Adulthood	LMIC
Shridhar et al. (2024)	Firmicutes;Clostridia;Clostridiales;Clostridiaceae;Clostridium;Clostridium ventriculi	Species	Clostridium ventriculi	Firmicutes	Clostridia	Clostridiales	Clostridiaceae	Clostridium	Clostridium ventriculi	Negative	Adulthood	LMIC
Shridhar et al. (2024)	Firmicutes;Clostridia;Clostridiales;Clostridiaceae;GGB3486;GGB3486 SGB4658	Species	GGB3486 SGB4658	Firmicutes	Clostridia	Clostridiales	Clostridiaceae	GGB3486	GGB3486 SGB4658	Negative	Adulthood	LMIC
Shridhar et al. (2024)	Firmicutes;Clostridia;Clostridiales;Clostridiaceae;GGB3528;GGB3528 SGB4713	Species	GGB3528 SGB4713	Firmicutes	Clostridia	Clostridiales	Clostridiaceae	GGB3528	GGB3528 SGB4713	Negative	Adulthood	LMIC
Shridhar et al. (2024)	Firmicutes;Clostridia;Clostridiales;Clostridiales unclassified;Clostridiales unclassified;Clostridiales bacterium KLE1615	Species	Clostridiales bacterium KLE1615	Firmicutes	Clostridia	Clostridiales	Clostridiales unclassified	Clostridiales unclassified	Clostridiales bacterium KLE1615	Positive	Adulthood	LMIC
Shridhar et al. (2024)	Firmicutes;Clostridia;Clostridiales;Eubacteriaceae;Eubacterium;Eubacterium sp AF22 8LB	Species	Eubacterium sp AF22 8LB	Firmicutes	Clostridia	Clostridiales	Eubacteriaceae	Eubacterium	Eubacterium sp AF22 8LB	Negative	Adulthood	LMIC
Shridhar et al. (2024)	Firmicutes;Clostridia;Clostridiales;Eubacteriaceae;Eubacterium;Eubacterium sp AM28 29	Species	Eubacterium sp AM28 29	Firmicutes	Clostridia	Clostridiales	Eubacteriaceae	Eubacterium	Eubacterium sp AM28 29	Negative	Adulthood	LMIC
Shridhar et al. (2024)	Firmicutes;Clostridia;Clostridiales;Lachnospiraceae;Anaerotignum;Anaerotignum faecicola	Species	Anaerotignum faecicola	Firmicutes	Clostridia	Clostridiales	Lachnospiraceae	Anaerotignum	Anaerotignum faecicola	Positive	Adulthood	LMIC
Shridhar et al. (2024)	Firmicutes;Clostridia;Clostridiales;Lachnospiraceae;Blautia;Blautia faecis	Species	Blautia faecis	Firmicutes	Clostridia	Clostridiales	Lachnospiraceae	Blautia	Blautia faecis	Positive	Adulthood	LMIC
Shridhar et al. (2024)	Firmicutes;Clostridia;Clostridiales;Lachnospiraceae;Blautia;Blautia massiliensis	Species	Blautia massiliensis	Firmicutes	Clostridia	Clostridiales	Lachnospiraceae	Blautia	Blautia massiliensis	Positive	Adulthood	LMIC
Shridhar et al. (2024)	Firmicutes;Clostridia;Clostridiales;Lachnospiraceae;Blautia;Blautia wexlerae	Species	Blautia wexlerae	Firmicutes	Clostridia	Clostridiales	Lachnospiraceae	Blautia	Blautia wexlerae	Positive	Adulthood	LMIC
Shridhar et al. (2024)	Firmicutes;Clostridia;Clostridiales;Lachnospiraceae;Butyrivibrio;Butyrivibrio crossotus	Species	Butyrivibrio crossotus	Firmicutes	Clostridia	Clostridiales	Lachnospiraceae	Butyrivibrio	Butyrivibrio crossotus	Negative	Adulthood	LMIC
Shridhar et al. (2024)	Firmicutes;Clostridia;Clostridiales;Lachnospiraceae;Coprococcus;Coprococcus SGB5116	Species	Coprococcus SGB5116	Firmicutes	Clostridia	Clostridiales	Lachnospiraceae	Coprococcus	Coprococcus SGB5116	Negative	Adulthood	LMIC
Shridhar et al. (2024)	Firmicutes;Clostridia;Clostridiales;Lachnospiraceae;Coprococcus;Coprococcus sp OM04 5BH	Species	Coprococcus sp OM04 5BH	Firmicutes	Clostridia	Clostridiales	Lachnospiraceae	Coprococcus	Coprococcus sp OM04 5BH	Negative	Adulthood	LMIC
Shridhar et al. (2024)	Firmicutes;Clostridia;Clostridiales;Lachnospiraceae;Fusicatenibacter;Fusicatenibacter saccharivorans	Species	Fusicatenibacter saccharivorans	Firmicutes	Clostridia	Clostridiales	Lachnospiraceae	Fusicatenibacter	Fusicatenibacter saccharivorans	Positive	Adulthood	LMIC
Shridhar et al. (2024)	Firmicutes;Clostridia;Clostridiales;Lachnospiraceae;GGB3623;GGB3623 SGB4900	Species	GGB3623 SGB4900	Firmicutes	Clostridia	Clostridiales	Lachnospiraceae	GGB3623	GGB3623 SGB4900	Negative	Adulthood	LMIC
Shridhar et al. (2024)	Firmicutes;Clostridia;Clostridiales;Lachnospiraceae;GGB3632;GGB3632 SGB4920	Species	GGB3632 SGB4920	Firmicutes	Clostridia	Clostridiales	Lachnospiraceae	GGB3632	GGB3632 SGB4920	Negative	Adulthood	LMIC
Shridhar et al. (2024)	Firmicutes;Clostridia;Clostridiales;Lachnospiraceae;GGB3632;GGB3632 SGB4921	Species	GGB3632 SGB4921	Firmicutes	Clostridia	Clostridiales	Lachnospiraceae	GGB3632	GGB3632 SGB4921	Negative	Adulthood	LMIC
Shridhar et al. (2024)	Firmicutes;Clostridia;Clostridiales;Lachnospiraceae;GGB3636;GGB3636 SGB4929	Species	GGB3636 SGB4929	Firmicutes	Clostridia	Clostridiales	Lachnospiraceae	GGB3636	GGB3636 SGB4929	Negative	Adulthood	LMIC
Shridhar et al. (2024)	Firmicutes;Clostridia;Clostridiales;Lachnospiraceae;GGB3637;GGB3637 SGB4930	Species	GGB3637 SGB4930	Firmicutes	Clostridia	Clostridiales	Lachnospiraceae	GGB3637	GGB3637 SGB4930	Negative	Adulthood	LMIC
Shridhar et al. (2024)	Firmicutes;Clostridia;Clostridiales;Lachnospiraceae;GGB3733;GGB3733 SGB5066	Species	GGB3733 SGB5066	Firmicutes	Clostridia	Clostridiales	Lachnospiraceae	GGB3733	GGB3733 SGB5066	Negative	Adulthood	LMIC
Shridhar et al. (2024)	Firmicutes;Clostridia;Clostridiales;Lachnospiraceae;GGB3859;GGB3859 SGB5234	Species	GGB3859 SGB5234	Firmicutes	Clostridia	Clostridiales	Lachnospiraceae	GGB3859	GGB3859 SGB5234	Negative	Adulthood	LMIC
Shridhar et al. (2024)	Firmicutes;Clostridia;Clostridiales;Lachnospiraceae;GGB3862;GGB3862 SGB5239	Species	GGB3862 SGB5239	Firmicutes	Clostridia	Clostridiales	Lachnospiraceae	GGB3862	GGB3862 SGB5239	Negative	Adulthood	LMIC
Shridhar et al. (2024)	Firmicutes;Clostridia;Clostridiales;Lachnospiraceae;Lachnospira;Lachnospira SGB5077	Species	Lachnospira SGB5077	Firmicutes	Clostridia	Clostridiales	Lachnospiraceae	Lachnospira	Lachnospira SGB5077	Negative	Adulthood	LMIC
Shridhar et al. (2024)	Firmicutes;Clostridia;Clostridiales;Lachnospiraceae;Lachnospiraceae unclassified;Lachnospiraceae unclassified SGB4890	Species	Lachnospiraceae unclassified SGB4890	Firmicutes	Clostridia	Clostridiales	Lachnospiraceae	Lachnospiraceae unclassified	Lachnospiraceae unclassified SGB4890	Negative	Adulthood	LMIC
Shridhar et al. (2024)	Firmicutes;Clostridia;Clostridiales;Lachnospiraceae;Lachnospiraceae unclassified;Lachnospiraceae unclassified SGB4904	Species	Lachnospiraceae unclassified SGB4904	Firmicutes	Clostridia	Clostridiales	Lachnospiraceae	Lachnospiraceae unclassified	Lachnospiraceae unclassified SGB4904	Negative	Adulthood	LMIC
Shridhar et al. (2024)	Firmicutes;Clostridia;Clostridiales;Lachnospiraceae;Lachnospiraceae unclassified;Lachnospiraceae unclassified SGB4924	Species	Lachnospiraceae unclassified SGB4924	Firmicutes	Clostridia	Clostridiales	Lachnospiraceae	Lachnospiraceae unclassified	Lachnospiraceae unclassified SGB4924	Negative	Adulthood	LMIC
Shridhar et al. (2024)	Firmicutes;Clostridia;Clostridiales;Lachnospiraceae;Mediterraneibacter;Ruminococcus torques	Species	Ruminococcus torques	Firmicutes	Clostridia	Clostridiales	Lachnospiraceae	Mediterraneibacter	Ruminococcus torques	Positive	Adulthood	LMIC
Shridhar et al. (2024)	Firmicutes;Clostridia;Clostridiales;Lachnospiraceae;Roseburia;Roseburia inulinivorans	Species	Roseburia inulinivorans	Firmicutes	Clostridia	Clostridiales	Lachnospiraceae	Roseburia	Roseburia inulinivorans	Positive	Adulthood	LMIC
Shridhar et al. (2024)	Firmicutes;Clostridia;Clostridiales;Lachnospiraceae;Roseburia;Roseburia SGB4958	Species	Roseburia SGB4958	Firmicutes	Clostridia	Clostridiales	Lachnospiraceae	Roseburia	Roseburia SGB4958	Negative	Adulthood	LMIC
Shridhar et al. (2024)	Firmicutes;Clostridia;Clostridiales;Ruminococcaceae;Candidatus Cibiobacter;Candidatus Cibiobacter qucibialis	Species	Candidatus Cibiobacter qucibialis	Firmicutes	Clostridia	Clostridiales	Ruminococcaceae	Candidatus Cibiobacter	Candidatus Cibiobacter qucibialis	Positive	Adulthood	LMIC
Shridhar et al. (2024)	Firmicutes;Clostridia;Clostridiales;Ruminococcaceae;Gemmiger;Gemmiger SGB15292	Species	Gemmiger SGB15292	Firmicutes	Clostridia	Clostridiales	Ruminococcaceae	Gemmiger	Gemmiger SGB15292	Negative	Adulthood	LMIC
Shridhar et al. (2024)	Firmicutes;Clostridia;Clostridiales;Ruminococcaceae;GGB13580;GGB13580 SGB20916	Species	GGB13580 SGB20916	Firmicutes	Clostridia	Clostridiales	Ruminococcaceae	GGB13580	GGB13580 SGB20916	Negative	Adulthood	LMIC
Shridhar et al. (2024)	Firmicutes;Clostridia;Clostridiales;Ruminococcaceae;GGB3189;GGB3189 SGB4212	Species	GGB3189 SGB4212	Firmicutes	Clostridia	Clostridiales	Ruminococcaceae	GGB3189	GGB3189 SGB4212	Negative	Adulthood	LMIC
Shridhar et al. (2024)	Firmicutes;Clostridia;Clostridiales;Ruminococcaceae;GGB3341;GGB3341 SGB4420	Species	GGB3341 SGB4420	Firmicutes	Clostridia	Clostridiales	Ruminococcaceae	GGB3341	GGB3341 SGB4420	Negative	Adulthood	LMIC
Shridhar et al. (2024)	Firmicutes;Clostridia;Clostridiales;Ruminococcaceae;GGB3343;GGB3343 SGB4423	Species	GGB3343 SGB4423	Firmicutes	Clostridia	Clostridiales	Ruminococcaceae	GGB3343	GGB3343 SGB4423	Negative	Adulthood	LMIC
Shridhar et al. (2024)	Firmicutes;Clostridia;Clostridiales;Ruminococcaceae;GGB9593;GGB9593 SGB15015	Species	GGB9593 SGB15015	Firmicutes	Clostridia	Clostridiales	Ruminococcaceae	GGB9593	GGB9593 SGB15015	Negative	Adulthood	LMIC
Shridhar et al. (2024)	Firmicutes;Clostridia;Clostridiales;Ruminococcaceae;GGB9595;GGB9595 SGB15019	Species	GGB9595 SGB15019	Firmicutes	Clostridia	Clostridiales	Ruminococcaceae	GGB9595	GGB9595 SGB15019	Negative	Adulthood	LMIC
Shridhar et al. (2024)	Firmicutes;Clostridia;Clostridiales;Ruminococcaceae;GGB9603;GGB9603 SGB15035	Species	GGB9603 SGB15035	Firmicutes	Clostridia	Clostridiales	Ruminococcaceae	GGB9603	GGB9603 SGB15035	Negative	Adulthood	LMIC
Shridhar et al. (2024)	Firmicutes;Clostridia;Clostridiales;Ruminococcaceae;GGB9604;GGB9604 SGB15036	Species	GGB9604 SGB15036	Firmicutes	Clostridia	Clostridiales	Ruminococcaceae	GGB9604	GGB9604 SGB15036	Negative	Adulthood	LMIC
Shridhar et al. (2024)	Firmicutes;Clostridia;Clostridiales;Ruminococcaceae;GGB9615;GGB9615 SGB15052	Species	GGB9615 SGB15052	Firmicutes	Clostridia	Clostridiales	Ruminococcaceae	GGB9615	GGB9615 SGB15052	Negative	Adulthood	LMIC
Shridhar et al. (2024)	Firmicutes;Clostridia;Clostridiales;Ruminococcaceae;GGB9634;GGB9634 SGB15095	Species	GGB9634 SGB15095	Firmicutes	Clostridia	Clostridiales	Ruminococcaceae	GGB9634	GGB9634 SGB15095	Negative	Adulthood	LMIC
Shridhar et al. (2024)	Firmicutes;Clostridia;Clostridiales;Ruminococcaceae;GGB9635;GGB9635 SGB15100	Species	GGB9635 SGB15100	Firmicutes	Clostridia	Clostridiales	Ruminococcaceae	GGB9635	GGB9635 SGB15100	Negative	Adulthood	LMIC
Shridhar et al. (2024)	Firmicutes;Clostridia;Clostridiales;Ruminococcaceae;GGB9635;GGB9635 SGB15102	Species	GGB9635 SGB15102	Firmicutes	Clostridia	Clostridiales	Ruminococcaceae	GGB9635	GGB9635 SGB15102	Negative	Adulthood	LMIC
Shridhar et al. (2024)	Firmicutes;Clostridia;Clostridiales;Ruminococcaceae;GGB9637;GGB9637 SGB15111	Species	GGB9637 SGB15111	Firmicutes	Clostridia	Clostridiales	Ruminococcaceae	GGB9637	GGB9637 SGB15111	Negative	Adulthood	LMIC
Shridhar et al. (2024)	Firmicutes;Clostridia;Clostridiales;Ruminococcaceae;GGB9676;GGB9676 SGB15176	Species	GGB9676 SGB15176	Firmicutes	Clostridia	Clostridiales	Ruminococcaceae	GGB9676	GGB9676 SGB15176	Negative	Adulthood	LMIC
Shridhar et al. (2024)	Firmicutes;Clostridia;Clostridiales;Ruminococcaceae;GGB9677;GGB9677 SGB15179	Species	GGB9677 SGB15179	Firmicutes	Clostridia	Clostridiales	Ruminococcaceae	GGB9677	GGB9677 SGB15179	Negative	Adulthood	LMIC
Shridhar et al. (2024)	Firmicutes;Clostridia;Clostridiales;Ruminococcaceae;GGB9686;GGB9686 SGB15190	Species	GGB9686 SGB15190	Firmicutes	Clostridia	Clostridiales	Ruminococcaceae	GGB9686	GGB9686 SGB15190	Negative	Adulthood	LMIC
Shridhar et al. (2024)	Firmicutes;Clostridia;Clostridiales;Ruminococcaceae;GGB9687;GGB9687 SGB15191	Species	GGB9687 SGB15191	Firmicutes	Clostridia	Clostridiales	Ruminococcaceae	GGB9687	GGB9687 SGB15191	Negative	Adulthood	LMIC
Shridhar et al. (2024)	Firmicutes;Clostridia;Clostridiales;Ruminococcaceae;GGB9699;GGB9699 SGB15216	Species	GGB9699 SGB15216	Firmicutes	Clostridia	Clostridiales	Ruminococcaceae	GGB9699	GGB9699 SGB15216	Positive	Adulthood	LMIC
Shridhar et al. (2024)	Firmicutes;Clostridia;Clostridiales;Ruminococcaceae;GGB9727;GGB9727 SGB15285	Species	GGB9727 SGB15285	Firmicutes	Clostridia	Clostridiales	Ruminococcaceae	GGB9727	GGB9727 SGB15285	Negative	Adulthood	LMIC
Shridhar et al. (2024)	Firmicutes;Clostridia;Clostridiales;Ruminococcaceae;GGB9729;GGB9729 SGB15288	Species	GGB9729 SGB15288	Firmicutes	Clostridia	Clostridiales	Ruminococcaceae	GGB9729	GGB9729 SGB15288	Negative	Adulthood	LMIC
Shridhar et al. (2024)	Firmicutes;Clostridia;Clostridiales;Ruminococcaceae;Ruminococcaceae;Ruminococcaceae unclassified SGB15251	Species	Ruminococcaceae unclassified SGB15251	Firmicutes	Clostridia	Clostridiales	Ruminococcaceae	Ruminococcaceae	Ruminococcaceae unclassified SGB15251	Negative	Adulthood	LMIC
Shridhar et al. (2024)	Firmicutes;Clostridia;Clostridiales;Ruminococcaceae;Ruminococcaceae;Ruminococcaceae unclassified SGB15309	Species	Ruminococcaceae unclassified SGB15309	Firmicutes	Clostridia	Clostridiales	Ruminococcaceae	Ruminococcaceae	Ruminococcaceae unclassified SGB15309	Negative	Adulthood	LMIC
Shridhar et al. (2024)	Firmicutes;Clostridia;Clostridiales;Ruminococcaceae;Ruminococcaceae;Ruminococcaceae unclassified SGB4193	Species	Ruminococcaceae unclassified SGB4193	Firmicutes	Clostridia	Clostridiales	Ruminococcaceae	Ruminococcaceae	Ruminococcaceae unclassified SGB4193	Negative	Adulthood	LMIC
Shridhar et al. (2024)	Firmicutes;Clostridia;Clostridiales;Ruminococcaceae;Ruminococcaceae;Ruminococcaceae unclassified SGB69291	Species	Ruminococcaceae unclassified SGB69291	Firmicutes	Clostridia	Clostridiales	Ruminococcaceae	Ruminococcaceae	Ruminococcaceae unclassified SGB69291	Negative	Adulthood	LMIC
Shridhar et al. (2024)	Firmicutes;Clostridia;Clostridiales;Ruminococcaceae;Ruminococcus;Ruminococcus sp JE7A12	Species	Ruminococcus sp JE7A12	Firmicutes	Clostridia	Clostridiales	Ruminococcaceae	Ruminococcus	Ruminococcus sp JE7A12	Negative	Adulthood	LMIC
Shridhar et al. (2024)	Firmicutes;Erysipelotrichia;Erysipelotrichales;Coprobacillaceae;Catenibacterium;Catenibacterium sp AM22 15	Species	Catenibacterium sp AM22 15	Firmicutes	Erysipelotrichia	Erysipelotrichales	Coprobacillaceae	Catenibacterium	Catenibacterium sp AM22 15	Negative	Adulthood	LMIC
Shridhar et al. (2024)	Firmicutes;Erysipelotrichia;Erysipelotrichales;Erysipelotrichaceae;GGB4888;GGB4888 SGB6837	Species	GGB4888 SGB6837	Firmicutes	Erysipelotrichia	Erysipelotrichales	Erysipelotrichaceae	GGB4888	GGB4888 SGB6837	Negative	Adulthood	LMIC
Shridhar et al. (2024)	Firmicutes;Erysipelotrichia;Erysipelotrichales;Erysipelotrichaceae;Holdemanella;Holdemanella biformis	Species	Holdemanella biformis	Firmicutes	Erysipelotrichia	Erysipelotrichales	Erysipelotrichaceae	Holdemanella	Holdemanella biformis	Negative	Adulthood	LMIC
Shridhar et al. (2024)	Firmicutes;Firmicutes unclassified;Firmicutes unclassified;Firmicutes unclassified;Firmicutes unclassified;Firmicutes bacterium AF16 15	Species	Firmicutes bacterium AF16 15	Firmicutes	Firmicutes unclassified	Firmicutes unclassified	Firmicutes unclassified	Firmicutes unclassified	Firmicutes bacterium AF16 15	Positive	Adulthood	LMIC
Shridhar et al. (2024)	Firmicutes;Negativicutes;Acidaminococcales;Acidaminococcaceae;Phascolarctobacterium;Phascolarctobacterium faecium	Species	Phascolarctobacterium faecium	Firmicutes	Negativicutes	Acidaminococcales	Acidaminococcaceae	Phascolarctobacterium	Phascolarctobacterium faecium	Positive	Adulthood	LMIC
Shridhar et al. (2024)	Firmicutes;Negativicutes;Acidaminococcales;Acidaminococcaceae;Phascolarctobacterium;Phascolarctobacterium succinatutens	Species	Phascolarctobacterium succinatutens	Firmicutes	Negativicutes	Acidaminococcales	Acidaminococcaceae	Phascolarctobacterium	Phascolarctobacterium succinatutens	Negative	Adulthood	LMIC
Shridhar et al. (2024)	Firmicutes;Negativicutes;Selenomonadales;Selenomonadaceae;GGB4979;GGB4979 SGB6973	Species	GGB4979 SGB6973	Firmicutes	Negativicutes	Selenomonadales	Selenomonadaceae	GGB4979	GGB4979 SGB6973	Negative	Adulthood	LMIC
Shridhar et al. (2024)	Firmicutes;Negativicutes;Selenomonadales;Selenomonadales unclassified;Selenomonadales unclassified;Selenomonadales bacterium	Species	Selenomonadales bacterium	Firmicutes	Negativicutes	Selenomonadales	Selenomonadales unclassified	Selenomonadales unclassified	Selenomonadales bacterium	Negative	Adulthood	LMIC
Shridhar et al. (2024)	Firmicutes;Negativicutes;Veillonellales;Veillonellaceae;GGB18271;GGB18271 SGB26989	Species	GGB18271 SGB26989	Firmicutes	Negativicutes	Veillonellales	Veillonellaceae	GGB18271	GGB18271 SGB26989	Negative	Adulthood	LMIC
Shridhar et al. (2024)	Firmicutes;Negativicutes;Veillonellales;Veillonellaceae;GGB4266;GGB4266 SGB5809	Species	GGB4266 SGB5809	Firmicutes	Negativicutes	Veillonellales	Veillonellaceae	GGB4266	GGB4266 SGB5809	Negative	Adulthood	LMIC
Shridhar et al. (2024)	Firmicutes;Negativicutes;Veillonellales;Veillonellaceae;Veillonella;Veillonella atypica	Species	Veillonella atypica	Firmicutes	Negativicutes	Veillonellales	Veillonellaceae	Veillonella	Veillonella atypica	Negative	Adulthood	LMIC
Shridhar et al. (2024)	Kiritimatiellaeota;Kiritimatiellae;Kiritimatiellae unclassified;Kiritimatiellae unclassified;GGB13152;GGB13152 SGB20361	Species	GGB13152 SGB20361	Kiritimatiellaeota	Kiritimatiellae	Kiritimatiellae unclassified	Kiritimatiellae unclassified	GGB13152	GGB13152 SGB20361	Negative	Adulthood	LMIC
Shridhar et al. (2024)	Kiritimatiellaeota;Kiritimatiellae;Kiritimatiellae unclassified;Kiritimatiellae unclassified;Kiritimatiellae unclassified;Kiritimatiellae bacterium	Species	Kiritimatiellae bacterium	Kiritimatiellaeota	Kiritimatiellae	Kiritimatiellae unclassified	Kiritimatiellae unclassified	Kiritimatiellae unclassified	Kiritimatiellae bacterium	Negative	Adulthood	LMIC
Shridhar et al. (2024)	Lentisphaerae;Lentisphaeria;Victivallales;Victivallales unclassified;Victivallales unclassified;Victivallales bacterium	Species	Victivallales bacterium	Lentisphaerae	Lentisphaeria	Victivallales	Victivallales unclassified	Victivallales unclassified	Victivallales bacterium	Negative	Adulthood	LMIC
Shridhar et al. (2024)	Planctomycetes;Planctomycetia;Pirellulales;Pirellulaceae;GGB6565;GGB6565 SGB9274	Species	GGB6565 SGB9274	Planctomycetes	Planctomycetia	Pirellulales	Pirellulaceae	GGB6565	GGB6565 SGB9274	Negative	Adulthood	LMIC
Shridhar et al. (2024)	Proteobacteria;Alphaproteobacteria;Rhizobiales;Phyllobacteriaceae;GGB38171;GGB38171 SGB72433	Species	GGB38171 SGB72433	Proteobacteria	Alphaproteobacteria	Rhizobiales	Phyllobacteriaceae	GGB38171	GGB38171 SGB72433	Negative	Adulthood	LMIC
Shridhar et al. (2024)	Proteobacteria;Betaproteobacteria;Burkholderiales;Sutterellaceae;Sutterella;Sutterella wadsworthensis	Species	Sutterella wadsworthensis	Proteobacteria	Betaproteobacteria	Burkholderiales	Sutterellaceae	Sutterella	Sutterella wadsworthensis	Positive	Adulthood	LMIC
Shridhar et al. (2024)	Proteobacteria;CFGB1062;OFGB1062;FGB1062;GGB2734;GGB2734 SGB3677	Species	GGB2734 SGB3677	Proteobacteria	CFGB1062	OFGB1062	FGB1062	GGB2734	GGB2734 SGB3677	Negative	Adulthood	LMIC
Shridhar et al. (2024)	Proteobacteria;CFGB2394;OFGB2394;FGB2394;GGB6544;GGB6544 SGB9243	Species	GGB6544 SGB9243	Proteobacteria	CFGB2394	OFGB2394	FGB2394	GGB6544	GGB6544 SGB9243	Negative	Adulthood	LMIC
Shridhar et al. (2024)	Proteobacteria;Deltaproteobacteria;Desulfovibrionales;Desulfovibrionaceae;Bilophila;Bilophila wadsworthia	Species	Bilophila wadsworthia	Proteobacteria	Deltaproteobacteria	Desulfovibrionales	Desulfovibrionaceae	Bilophila	Bilophila wadsworthia	Positive	Adulthood	LMIC
Shridhar et al. (2024)	Proteobacteria;Epsilonproteobacteria;Campylobacterales;Campylobacteraceae;GGB12503;GGB12503 SGB19436	Species	GGB12503 SGB19436	Proteobacteria	Epsilonproteobacteria	Campylobacterales	Campylobacteraceae	GGB12503	GGB12503 SGB19436	Negative	Adulthood	LMIC
Shridhar et al. (2024)	Proteobacteria;Gammaproteobacteria;Enterobacterales;Enterobacteriaceae;Citrobacter;Citrobacter freundii	Species	Citrobacter freundii	Proteobacteria	Gammaproteobacteria	Enterobacterales	Enterobacteriaceae	Citrobacter	Citrobacter freundii	Positive	Adulthood	LMIC
Shridhar et al. (2024)	Proteobacteria;Gammaproteobacteria;Enterobacterales;Enterobacteriaceae;Enterobacter;Enterobacter hormaechei	Species	Enterobacter hormaechei	Proteobacteria	Gammaproteobacteria	Enterobacterales	Enterobacteriaceae	Enterobacter	Enterobacter hormaechei	Positive	Adulthood	LMIC
Shridhar et al. (2024)	Spirochaetes;Spirochaetia;Brachyspirales;Brachyspiraceae;Brachyspira;Brachyspira aalborgi	Species	Brachyspira aalborgi	Spirochaetes	Spirochaetia	Brachyspirales	Brachyspiraceae	Brachyspira	Brachyspira aalborgi	Negative	Adulthood	LMIC
Shridhar et al. (2024)	Spirochaetes;Spirochaetia;Spirochaetales;Spirochaetaceae;Treponema;Treponema berlinense	Species	Treponema berlinense	Spirochaetes	Spirochaetia	Spirochaetales	Spirochaetaceae	Treponema	Treponema berlinense	Negative	Adulthood	LMIC
Shridhar et al. (2024)	Spirochaetes;Spirochaetia;Spirochaetales;Spirochaetaceae;Treponema;Treponema succinifaciens	Species	Treponema succinifaciens	Spirochaetes	Spirochaetia	Spirochaetales	Spirochaetaceae	Treponema	Treponema succinifaciens	Negative	Adulthood	LMIC
Zuniga-Chaves et al. (2023)	Firmicutes;Clostridia ;Eubacteriales;Ruminococcaceae	Family	Ruminococcaceae	Firmicutes	Clostridia	Eubacteriales	Ruminococcaceae			Positive	Adulthood	HIC
Zuniga-Chaves et al. (2023)	Firmicutes;Clostridia ;Oscillospirales;Ruminococcaceae	Family	Ruminococcaceae	Firmicutes	Clostridia	Oscillospirales	Ruminococcaceae			Positive	Adulthood	HIC
Zuniga-Chaves et al. (2023)	Firmicutes;Clostridia;Clostridiales;Veillonellaceae;Megasphaera	Genus	Megasphaera	Firmicutes	Clostridia	Clostridiales	Veillonellaceae	Megasphaera		Negative	Adulthood	HIC
Zuniga-Chaves et al. (2023)	Firmicutes;Clostridia ;Christensenellales;Christensenellaceae	Family	Christensenellaceae	Firmicutes	Clostridia	Christensenellales	Christensenellaceae			Positive	Adulthood	HIC
Zuniga-Chaves et al. (2023)	Actinobacteria;Coriobacteriia;Coriobacteriales;Coriobacteriaceae	Family	Coriobacteriaceae	Actinobacteria	Coriobacteriia	Coriobacteriales	Coriobacteriaceae			Positive	Adulthood	HIC
Zuniga-Chaves et al. (2023)	Firmicutes;Negativicutes;Selenomonadales;Acidaminococcaceae;Acidaminococcus	Genus	Acidaminococcus	Firmicutes	Negativicutes	Selenomonadales	Acidaminococcaceae	Acidaminococcus		Negative	Adulthood	HIC
Zuniga-Chaves et al. (2023)	Verrucomicrobia;Verrucomicrobiae;Verrucomicrobiales;Akkermansiaceae;Akkermansia	Genus	Akkermansia	Verrucomicrobia	Verrucomicrobiae	Verrucomicrobiales	Akkermansiaceae	Akkermansia		Positive	Adulthood	HIC
Zuniga-Chaves et al. (2023)	Firmicutes;Clostridia	Class	Clostridia	Firmicutes	Clostridia					Positive	Adulthood	HIC
Zuniga-Chaves et al. (2023)	Firmicutes;Clostridia ;Eubacteriales;Peptococcaceae	Family	Peptococcaceae	Firmicutes	Clostridia	Eubacteriales	Peptococcaceae			Positive	Adulthood	HIC
Zuniga-Chaves et al. (2023)	Firmicutes;Clostridia ;Eubacteriales;Ruminococcaceae	Family	Ruminococcaceae	Firmicutes	Clostridia	Eubacteriales	Ruminococcaceae			Positive	Adulthood	HIC
Zuniga-Chaves et al. (2023)	Actinobacteria;Coriobacteriia;Coriobacteriales;Atopobiaceae;Atopobium	Genus	Atopobium	Actinobacteria	Coriobacteriia	Coriobacteriales	Atopobiaceae	Atopobium		Negative	Adulthood	HIC
Zuniga-Chaves et al. (2023)	Actinobacteria;Coriobacteriia;Coriobacteriales;Coriobacteriaceae;Parvibacter	Genus	Parvibacter	Actinobacteria	Coriobacteriia	Coriobacteriales	Coriobacteriaceae	Parvibacter		Positive	Adulthood	HIC
Zuniga-Chaves et al. (2023)	Firmicutes;Clostridia;Eubacteriales;Colidextribacter	Genus	Colidextribacter	Firmicutes	Clostridia	Eubacteriales		Colidextribacter		Positive	Adulthood	HIC
Zuniga-Chaves et al. (2023)	Firmicutes;Clostridia;Eubacteriales;Ruminococcaceae;Ruminiclostridium	Genus	Ruminiclostridium	Firmicutes	Clostridia	Eubacteriales	Ruminococcaceae	Ruminiclostridium		Positive	Adulthood	HIC
Zuniga-Chaves et al. (2023)	Firmicutes;Clostridia;Lachnospirales;Lachnospiraceae;Frisingicoccus	Genus	Frisingicoccus	Firmicutes	Clostridia	Lachnospirales	Lachnospiraceae	Frisingicoccus		Positive	Adulthood	HIC
Zuniga-Chaves et al. (2023)	Firmicutes;Erysipelotrichia;Erysipelotrichales;Erysipelotrichaceae;Candidatus Stoquefichus	Genus	Candidatus Stoquefichus	Firmicutes	Erysipelotrichia	Erysipelotrichales	Erysipelotrichaceae	Candidatus Stoquefichus		Positive	Adulthood	HIC
Zuniga-Chaves et al. (2023)	Firmicutes;Clostridia;Clostridiales;Eubacteriaceae;Eubacterium;Eubacterium ventriosum	Species	Eubacterium ventriosum	Firmicutes	Clostridia	Clostridiales	Eubacteriaceae	Eubacterium	Eubacterium ventriosum	Positive	Adulthood	HIC
Zuniga-Chaves et al. (2023)	Firmicutes;Clostridia;Clostridiales;Eubacteriaceae;Eubacterium;Eubacterium xylanophilum	Species	Eubacterium xylanophilum	Firmicutes	Clostridia	Clostridiales	Eubacteriaceae	Eubacterium	Eubacterium xylanophilum	Positive	Adulthood	HIC

## Sheet: S7
Study	Pathway	Association with SEP	Life stage	HIC/LMIC
Flannery et al. (2020)	MODS: Incomplete reductive citrate cycle, acetyl-CoA => oxoglutarate; Citrate cycle (TCA cycle, Krebs cycle); Reductive citrate cycle (Arnon-Buchanan cycle); Citrate cycle, second carbon oxidation, 2-oxoglutarate => oxaloacetate	Negative	Childhood	HIC
Flannery et al. (2020)	MODS: Denitrification, nitrate => nitrogen	Positive	Childhood	HIC
Flannery et al. (2020)	MODS: Denitrification, nitrate => nitrogen	Positive	Childhood	HIC
Flannery et al. (2020)	MODS: Bacitracin transport system; Bacitracin resistance, VraDE transporter; Bacitracin resistance, BceAB transporter	Positive	Childhood	HIC
Flannery et al. (2020)	MODS: DNA polymerase epsilon complex	Positive	Childhood	HIC
Gacesa et al. (2022)	FUCCAT-PWY: fucose degradation	Positive	Adulthood (6% children aged 8-17)	HIC
Gacesa et al. (2022)	P105.PWY..TCA.cycle.IV..2.oxoglutarate.decarboxylase.	Negative	Adulthood (6% children aged 8-17)	HIC
Gacesa et al. (2022)	POLYAMSYN-PWY: superpathway of polyamine biosynthesis I	Positive	Adulthood (6% children aged 8-17)	HIC
Gacesa et al. (2022)	PWY0-1296: purine ribonucleosides degradation	Positive	Adulthood (6% children aged 8-17)	HIC
Gacesa et al. (2022)	DAPLYSINESYN.PWY: L-lysine biosynthesis I	Positive	Adulthood (6% children aged 8-17)	HIC
Gacesa et al. (2022)	GALACTARDEG.PWY..D.galactarate.degradation.I	Negative	Adulthood (6% children aged 8-17)	HIC
Gacesa et al. (2022)	GLUCARGALACTSUPER.PWY..superpathway.of.D.glucarate.and.D.galactarate.degradation	Negative	Adulthood (6% children aged 8-17)	HIC
Gacesa et al. (2022)	HISDEG.PWY..L.histidine.degradation.I	Positive	Adulthood (6% children aged 8-17)	HIC
Gacesa et al. (2022)	P108.PWY..pyruvate.fermentation.to.propanoate.I	Positive	Adulthood (6% children aged 8-17)	HIC
Gacesa et al. (2022)	PWY.5100..pyruvate.fermentation.to.acetate.and.lactate.II	Positive	Adulthood (6% children aged 8-17)	HIC
Gacesa et al. (2022)	PWY.6317..galactose.degradation.I..Leloir.pathway.	Positive	Adulthood (6% children aged 8-17)	HIC
Gacesa et al. (2022)	PWY.6608..guanosine.nucleotides.degradation.III	Positive	Adulthood (6% children aged 8-17)	HIC
Gacesa et al. (2022)	PWY.6737..starch.degradation.V	Positive	Adulthood (6% children aged 8-17)	HIC
Gacesa et al. (2022)	PWY.7237..myo...chiro..and.scillo.inositol.degradation	Positive	Adulthood (6% children aged 8-17)	HIC
Gacesa et al. (2022)	PWY0.1241..ADP.L.glycero..beta..D.manno.heptose.biosynthesis	Negative	Adulthood (6% children aged 8-17)	HIC
Gacesa et al. (2022)	PWY66.422..D.galactose.degradation.V..Leloir.pathway.	Positive	Adulthood (6% children aged 8-17)	HIC
Gacesa et al. (2022)	SALVADEHYPOX.PWY..adenosine.nucleotides.degradation.II	Positive	Adulthood (6% children aged 8-17)	HIC
Gacesa et al. (2022)	TRNA.CHARGING.PWY..tRNA.charging	Positive	Adulthood (6% children aged 8-17)	HIC
Kwak et al. (2024)	P105.PWY..TCA.cycle.IV..2.oxoglutarate.decarboxylase.	Negative	Adulthood	HIC
Kwak et al. (2024)	PWY-2941: L-lysine biosynthesis II	Negative	Adulthood	HIC
Kwak et al. (2024)	ALL-CHORISMATE-PWY: superpathway of chorismate metabolism	Negative	Adulthood	HIC
Kwak et al. (2024)	GLUCOSE1PMETAB-PWY: glucose and glucose-1-phosphate degradation	Negative	Adulthood	HIC
Kwak et al. (2024)	KDO-NAGLIPASYN-PWY: superpathway of (Kdo)2-lipid A biosynthesis	Negative	Adulthood	HIC
Kwak et al. (2024)	P23-PWY: reductive TCA cycle I	Negative	Adulthood	HIC
Kwak et al. (2024)	PPGPPMET-PWY: ppGpp biosynthesis	Negative	Adulthood	HIC
Kwak et al. (2024)	PWY0-1479: tRNA processing	Negative	Adulthood	HIC
Kwak et al. (2024)	PWY-5918: superpathway of heme biosynthesis from glutamate	Negative	Adulthood	HIC
Lapidot et al. (2022)	Biotin metabolism	Positive	Childhood	LMIC
Lapidot et al. (2022)	d-glutamine and d-glutamate metabolism	Positive	Childhood	LMIC
Lapidot et al. (2022)	secondary bile acid biosynthesis	Positive	Childhood	LMIC
Mulder et al. (2024)	PWY−7234: inosine-5′-phosphate biosynthesis III	Negative	Childhood	HIC
Mulder et al. (2024)	P125-PWY: superpathway of (R,R)-butanediol biosynthesis	Positive	Childhood	HIC
Mulder et al. (2024)	TRPSYN-PWY: L-tryptophan biosynthesis	Positive	Childhood	HIC
Shridhar et al. (2024)	FUCCAT-PWY: fucose degradation	Positive	Adulthood	LMIC
Shridhar et al. (2024)	POLYAMSYN-PWY: superpathway of polyamine biosynthesis I	Positive	Adulthood	LMIC
Shridhar et al. (2024)	PWY0-1296: purine ribonucleosides degradation	Positive	Adulthood	LMIC
Shridhar et al. (2024)	PWY-2941: L-lysine biosynthesis II	Positive	Adulthood	LMIC
Shridhar et al. (2024)	3-HYDROXYPHENYLACETATE-DEGRADATION-PWY: 4-hydroxyphenylacetate degradation	Positive	Adulthood	LMIC
Shridhar et al. (2024)	ALLANTOINDEG-PWY: superpathway of allantoin degradation in yeast	Positive	Adulthood	LMIC
Shridhar et al. (2024)	ANAGLYCOLYSIS-PWY: glycolysis III (from glucose)	Positive	Adulthood	LMIC
Shridhar et al. (2024)	ARG+POLYAMINE-SYN: superpathway of arginine and polyamine biosynthesis	Positive	Adulthood	LMIC
Shridhar et al. (2024)	ARGININE-SYN4-PWY: L-ornithine biosynthesis II	Positive	Adulthood	LMIC
Shridhar et al. (2024)	ARGSYNBSUB-PWY: L-arginine biosynthesis II (acetyl cycle)	Positive	Adulthood	LMIC
Shridhar et al. (2024)	ARGSYN-PWY: L-arginine biosynthesis I (via L-ornithine)	Positive	Adulthood	LMIC
Shridhar et al. (2024)	CATECHOL-ORTHO-CLEAVAGE-PWY: catechol degradation to &beta;-ketoadipate	Positive	Adulthood	LMIC
Shridhar et al. (2024)	CITRULBIO-PWY: L-citrulline biosynthesis	Positive	Adulthood	LMIC
Shridhar et al. (2024)	COA-PWY-1: superpathway of coenzyme A biosynthesis III (mammals)	Positive	Adulthood	LMIC
Shridhar et al. (2024)	COBALSYN-PWY: superpathway of adenosylcobalamin salvage from cobinamide I	Positive	Adulthood	LMIC
Shridhar et al. (2024)	COLANSYN-PWY: colanic acid building blocks biosynthesis	Positive	Adulthood	LMIC
Shridhar et al. (2024)	COMPLETE-ARO-PWY: superpathway of aromatic amino acid biosynthesis	Positive	Adulthood	LMIC
Shridhar et al. (2024)	DHGLUCONATE-PYR-CAT-PWY: glucose degradation (oxidative)	Positive	Adulthood	LMIC
Shridhar et al. (2024)	FASYN-INITIAL-PWY: superpathway of fatty acid biosynthesis initiation (E. coli)	Positive	Adulthood	LMIC
Shridhar et al. (2024)	FUC-RHAMCAT-PWY: superpathway of fucose and rhamnose degradation	Positive	Adulthood	LMIC
Shridhar et al. (2024)	GALACTUROCAT-PWY: D-galacturonate degradation I	Positive	Adulthood	LMIC
Shridhar et al. (2024)	GLCMANNANAUT-PWY: superpathway of N-acetylglucosamine, N-acetylmannosamine and N-acetylneuraminate degradation	Positive	Adulthood	LMIC
Shridhar et al. (2024)	GLUCUROCAT-PWY: superpathway of &beta;-D-glucuronosides degradation	Positive	Adulthood	LMIC
Shridhar et al. (2024)	GLUDEG-I-PWY: GABA shunt	Positive	Adulthood	LMIC
Shridhar et al. (2024)	GLYCOGENSYNTH-PWY: glycogen biosynthesis I (from ADP-D-Glucose)	Positive	Adulthood	LMIC
Shridhar et al. (2024)	GLYCOL-GLYOXDEG-PWY: superpathway of glycol metabolism and degradation	Positive	Adulthood	LMIC
Shridhar et al. (2024)	GLYCOLYSIS-E-D: superpathway of glycolysis and the Entner-Doudoroff pathway	Positive	Adulthood	LMIC
Shridhar et al. (2024)	GOLPDLCAT-PWY: superpathway of glycerol degradation to 1,3-propanediol	Positive	Adulthood	LMIC
Shridhar et al. (2024)	METH-ACETATE-PWY: methanogenesis from acetate	Positive	Adulthood	LMIC
Shridhar et al. (2024)	METHGLYUT-PWY: superpathway of methylglyoxal degradation	Positive	Adulthood	LMIC
Shridhar et al. (2024)	NAD-BIOSYNTHESIS-II: NAD salvage pathway III (to nicotinamide riboside)	Positive	Adulthood	LMIC
Shridhar et al. (2024)	NONOXIPENT-PWY: pentose phosphate pathway (non-oxidative branch) I	Positive	Adulthood	LMIC
Shridhar et al. (2024)	OANTIGEN-PWY: O-antigen building blocks biosynthesis (E. coli)	Positive	Adulthood	LMIC
Shridhar et al. (2024)	P162-PWY: L-glutamate degradation V (via hydroxyglutarate)	Positive	Adulthood	LMIC
Shridhar et al. (2024)	P164-PWY: purine nucleobases degradation I (anaerobic)	Positive	Adulthood	LMIC
Shridhar et al. (2024)	P185-PWY: formaldehyde assimilation III (dihydroxyacetone cycle)	Positive	Adulthood	LMIC
Shridhar et al. (2024)	P562-PWY: myo-inositol degradation I	Positive	Adulthood	LMIC
Shridhar et al. (2024)	PANTO-PWY: phosphopantothenate biosynthesis I	Positive	Adulthood	LMIC
Shridhar et al. (2024)	PENTOSE-P-PWY: pentose phosphate pathway	Positive	Adulthood	LMIC
Shridhar et al. (2024)	PHOSLIPSYN-PWY: superpathway of phospholipid biosynthesis I (bacteria)	Positive	Adulthood	LMIC
Shridhar et al. (2024)	POLYISOPRENSYN-PWY: polyisoprenoid biosynthesis (E. coli)	Positive	Adulthood	LMIC
Shridhar et al. (2024)	PROPFERM-PWY: superpathway of L-alanine fermentation (Stickland reaction)	Positive	Adulthood	LMIC
Shridhar et al. (2024)	PROTOCATECHUATE-ORTHO-CLEAVAGE-PWY: protocatechuate degradation II (ortho-cleavage pathway)	Positive	Adulthood	LMIC
Shridhar et al. (2024)	PWY0-1319: CDP-diacylglycerol biosynthesis II	Positive	Adulthood	LMIC
Shridhar et al. (2024)	PWY0-1477: ethanolamine utilization	Positive	Adulthood	LMIC
Shridhar et al. (2024)	PWY0-1533: methylphosphonate degradation I	Positive	Adulthood	LMIC
Shridhar et al. (2024)	PWY0-845: superpathway of pyridoxal 5'-phosphate biosynthesis and salvage	Positive	Adulthood	LMIC
Shridhar et al. (2024)	PWY-1501: mandelate degradation I	Positive	Adulthood	LMIC
Shridhar et al. (2024)	PWY-3001: superpathway of L-isoleucine biosynthesis I	Positive	Adulthood	LMIC
Shridhar et al. (2024)	PWY-3781: aerobic respiration I (cytochrome c)	Negative	Adulthood	LMIC
Shridhar et al. (2024)	PWY-4041: &gamma;-glutamyl cycle	Positive	Adulthood	LMIC
Shridhar et al. (2024)	PWY-4361: S-methyl-5-thio-&alpha;-D-ribose 1-phosphate degradation I	Positive	Adulthood	LMIC
Shridhar et al. (2024)	PWY-4984: urea cycle	Positive	Adulthood	LMIC
Shridhar et al. (2024)	PWY4FS-7: phosphatidylglycerol biosynthesis I (plastidic)	Positive	Adulthood	LMIC
Shridhar et al. (2024)	PWY4FS-8: phosphatidylglycerol biosynthesis II (non-plastidic)	Positive	Adulthood	LMIC
Shridhar et al. (2024)	PWY-5004: superpathway of L-citrulline metabolism	Positive	Adulthood	LMIC
Shridhar et al. (2024)	PWY-5022: 4-aminobutanoate degradation V	Positive	Adulthood	LMIC
Shridhar et al. (2024)	PWY-5028: L-histidine degradation II	Positive	Adulthood	LMIC
Shridhar et al. (2024)	PWY-5030: L-histidine degradation III	Positive	Adulthood	LMIC
Shridhar et al. (2024)	PWY-5121: superpathway of geranylgeranyl diphosphate biosynthesis II (via MEP)	Positive	Adulthood	LMIC
Shridhar et al. (2024)	PWY-5188: tetrapyrrole biosynthesis I (from glutamate)	Positive	Adulthood	LMIC
Shridhar et al. (2024)	PWY-5417: catechol degradation III (ortho-cleavage pathway)	Positive	Adulthood	LMIC
Shridhar et al. (2024)	PWY-5431: aromatic compounds degradation via &beta;-ketoadipate	Positive	Adulthood	LMIC
Shridhar et al. (2024)	PWY-5494: pyruvate fermentation to propanoate II (acrylate pathway)	Positive	Adulthood	LMIC
Shridhar et al. (2024)	PWY-5497: purine nucleobases degradation II (anaerobic)	Positive	Adulthood	LMIC
Shridhar et al. (2024)	PWY-5654: 2-amino-3-carboxymuconate semialdehyde degradation to 2-hydroxypentadienoate	Positive	Adulthood	LMIC
Shridhar et al. (2024)	PWY-5659: GDP-mannose biosynthesis	Positive	Adulthood	LMIC
Shridhar et al. (2024)	PWY-5667: CDP-diacylglycerol biosynthesis I	Positive	Adulthood	LMIC
Shridhar et al. (2024)	PWY-5676: acetyl-CoA fermentation to butanoate II	Positive	Adulthood	LMIC
Shridhar et al. (2024)	PWY-5845: superpathway of menaquinol-9 biosynthesis	Positive	Adulthood	LMIC
Shridhar et al. (2024)	PWY-5862: superpathway of demethylmenaquinol-9 biosynthesis	Positive	Adulthood	LMIC
Shridhar et al. (2024)	PWY-5941: glycogen degradation II	Positive	Adulthood	LMIC
Shridhar et al. (2024)	PWY-5972: stearate biosynthesis I (animals)	Positive	Adulthood	LMIC
Shridhar et al. (2024)	PWY-5973: cis-vaccenate biosynthesis	Positive	Adulthood	LMIC
Shridhar et al. (2024)	PWY-5994: palmitate biosynthesis (type I fatty acid synthase)	Positive	Adulthood	LMIC
Shridhar et al. (2024)	PWY-6123: inosine-5'-phosphate biosynthesis I	Positive	Adulthood	LMIC
Shridhar et al. (2024)	PWY-6124: inosine-5'-phosphate biosynthesis II	Positive	Adulthood	LMIC
Shridhar et al. (2024)	PWY-6143: CMP-pseudaminate biosynthesis	Positive	Adulthood	LMIC
Shridhar et al. (2024)	PWY-6168: flavin biosynthesis III (fungi)	Positive	Adulthood	LMIC
Shridhar et al. (2024)	PWY-6182: superpathway of salicylate degradation	Positive	Adulthood	LMIC
Shridhar et al. (2024)	PWY-6185: 4-methylcatechol degradation (ortho cleavage)	Positive	Adulthood	LMIC
Shridhar et al. (2024)	PWY-6210: 2-aminophenol degradation	Positive	Adulthood	LMIC
Shridhar et al. (2024)	PWY-622: starch biosynthesis	Negative	Adulthood	LMIC
Shridhar et al. (2024)	PWY-6270: isoprene biosynthesis I	Positive	Adulthood	LMIC
Shridhar et al. (2024)	PWY-6281: L-selenocysteine biosynthesis II (archaea and eukaryotes)	Positive	Adulthood	LMIC
Shridhar et al. (2024)	PWY-6292: superpathway of L-cysteine biosynthesis (mammalian)	Positive	Adulthood	LMIC
Shridhar et al. (2024)	PWY-6317: D-galactose degradation I (Leloir pathway)	Positive	Adulthood	LMIC
Shridhar et al. (2024)	PWY-6318: L-phenylalanine degradation IV (mammalian, via side chain)	Positive	Adulthood	LMIC
Shridhar et al. (2024)	PWY-6467: Kdo transfer to lipid IVA III (Chlamydia)	Positive	Adulthood	LMIC
Shridhar et al. (2024)	PWY-6478: GDP-D-glycero-&alpha;-D-manno-heptose biosynthesis	Positive	Adulthood	LMIC
Shridhar et al. (2024)	PWY-6507: 4-deoxy-L-threo-hex-4-enopyranuronate degradation	Positive	Adulthood	LMIC
Shridhar et al. (2024)	PWY-6531: mannitol cycle	Positive	Adulthood	LMIC
Shridhar et al. (2024)	PWY-6565: superpathway of polyamine biosynthesis III	Negative	Adulthood	LMIC
Shridhar et al. (2024)	PWY-6572: chondroitin sulfate degradation I (bacterial)	Positive	Adulthood	LMIC
Shridhar et al. (2024)	PWY-6595: superpathway of guanosine nucleotides degradation (plants)	Positive	Adulthood	LMIC
Shridhar et al. (2024)	PWY-6607: guanosine nucleotides degradation I	Positive	Adulthood	LMIC
Shridhar et al. (2024)	PWY-6609: adenine and adenosine salvage III	Positive	Adulthood	LMIC
Shridhar et al. (2024)	PWY66-388: ceramide degradation by &alpha;-oxidation	Positive	Adulthood	LMIC
Shridhar et al. (2024)	PWY66-391: fatty acid &beta;-oxidation VI (mammalian peroxisome)	Positive	Adulthood	LMIC
Shridhar et al. (2024)	PWY66-429: fatty acid biosynthesis initiation (mitochondria)	Positive	Adulthood	LMIC
Shridhar et al. (2024)	PWY-6708: ubiquinol-8 biosynthesis (early decarboxylation)	Positive	Adulthood	LMIC
Shridhar et al. (2024)	PWY-6731: starch degradation III	Positive	Adulthood	LMIC
Shridhar et al. (2024)	PWY-6748: nitrate reduction VII (denitrification)	Negative	Adulthood	LMIC
Shridhar et al. (2024)	PWY-6749: CMP-legionaminate biosynthesis I	Positive	Adulthood	LMIC
Shridhar et al. (2024)	PWY-6807: xyloglucan degradation II (exoglucanase)	Positive	Adulthood	LMIC
Shridhar et al. (2024)	PWY-6823: molybdopterin biosynthesis	Positive	Adulthood	LMIC
Shridhar et al. (2024)	PWY-6859: all-trans-farnesol biosynthesis	Positive	Adulthood	LMIC
Shridhar et al. (2024)	PWY-6901: superpathway of glucose and xylose degradation	Positive	Adulthood	LMIC
Shridhar et al. (2024)	PWY-6902: chitin degradation II (Vibrio)	Positive	Adulthood	LMIC
Shridhar et al. (2024)	PWY-6906: chitin derivatives degradation	Positive	Adulthood	LMIC
Shridhar et al. (2024)	PWY-6922: L-N&delta;-acetylornithine biosynthesis	Positive	Adulthood	LMIC
Shridhar et al. (2024)	PWY-7013: (S)-propane-1,2-diol degradation	Positive	Adulthood	LMIC
Shridhar et al. (2024)	PWY-7039: phosphatidate metabolism, as a signaling molecule	Positive	Adulthood	LMIC
Shridhar et al. (2024)	PWY-7165: L-ascorbate biosynthesis VIII (engineered pathway)	Positive	Adulthood	LMIC
Shridhar et al. (2024)	PWY-7209: superpathway of pyrimidine ribonucleosides degradation	Positive	Adulthood	LMIC
Shridhar et al. (2024)	PWY-7210: pyrimidine deoxyribonucleotides biosynthesis from CTP	Positive	Adulthood	LMIC
Shridhar et al. (2024)	PWY-7238: sucrose biosynthesis II	Positive	Adulthood	LMIC
Shridhar et al. (2024)	PWY-724: superpathway of L-lysine, L-threonine and L-methionine biosynthesis II	Positive	Adulthood	LMIC
Shridhar et al. (2024)	PWY-7242: D-fructuronate degradation	Positive	Adulthood	LMIC
Shridhar et al. (2024)	PWY-7245: superpathway of NAD/NADP - NADH/NADPH interconversion (yeast)	Positive	Adulthood	LMIC
Shridhar et al. (2024)	PWY-7279: aerobic respiration II (cytochrome c) (yeast)	Negative	Adulthood	LMIC
Shridhar et al. (2024)	PWY-7282: 4-amino-2-methyl-5-diphosphomethylpyrimidine biosynthesis II	Positive	Adulthood	LMIC
Shridhar et al. (2024)	PWY-7294: D-xylose degradation IV	Positive	Adulthood	LMIC
Shridhar et al. (2024)	PWY-7312: dTDP-&beta;-D-fucofuranose biosynthesis	Positive	Adulthood	LMIC
Shridhar et al. (2024)	PWY-7323: superpathway of GDP-mannose-derived O-antigen building blocks biosynthesis	Positive	Adulthood	LMIC
Shridhar et al. (2024)	PWY-7340: 9-cis, 11-trans-octadecadienoyl-CoA degradation (isomerase-dependent, yeast)	Positive	Adulthood	LMIC
Shridhar et al. (2024)	PWY-7356: thiamine diphosphate salvage IV (yeast)	Positive	Adulthood	LMIC
Shridhar et al. (2024)	PWY-7373: superpathway of demethylmenaquinol-6 biosynthesis II	Negative	Adulthood	LMIC
Shridhar et al. (2024)	PWY-7392: taxadiene biosynthesis (engineered)	Positive	Adulthood	LMIC
Shridhar et al. (2024)	PWY-7409: phospholipid remodeling (phosphatidylethanolamine, yeast)	Positive	Adulthood	LMIC
Shridhar et al. (2024)	PWY-7527: L-methionine salvage cycle III	Positive	Adulthood	LMIC
Shridhar et al. (2024)	PWY-7663: gondoate biosynthesis (anaerobic)	Positive	Adulthood	LMIC
Shridhar et al. (2024)	PWY-7723: bacterial bioluminescence	Positive	Adulthood	LMIC
Shridhar et al. (2024)	PWY-7805: (aminomethyl)phosphonate degradation	Positive	Adulthood	LMIC
Shridhar et al. (2024)	PWY-7807: glyphosate degradation III	Positive	Adulthood	LMIC
Shridhar et al. (2024)	PWY-7948: 4-oxopentanoate degradation	Negative	Adulthood	LMIC
Shridhar et al. (2024)	PWY-8004: Entner-Doudoroff pathway I	Positive	Adulthood	LMIC
Shridhar et al. (2024)	PWY-8131: 5'-deoxyadenosine degradation II	Positive	Adulthood	LMIC
Shridhar et al. (2024)	PWY-8178: pentose phosphate pathway (non-oxidative branch) II	Positive	Adulthood	LMIC
Shridhar et al. (2024)	PWY-8182: valproate &beta;-oxidation	Negative	Adulthood	LMIC
Shridhar et al. (2024)	PWY-8187: L-arginine degradation XIII (reductive Stickland reaction)	Positive	Adulthood	LMIC
Shridhar et al. (2024)	PWY-8188: L-alanine degradation VI (reductive Stickland reaction)	Positive	Adulthood	LMIC
Shridhar et al. (2024)	PWY-8189: L-alanine degradation V (oxidative Stickland reaction)	Positive	Adulthood	LMIC
Shridhar et al. (2024)	RIBOSYN2-PWY: flavin biosynthesis I (bacteria and plants)	Positive	Adulthood	LMIC
Shridhar et al. (2024)	THISYNARA-PWY: superpathway of thiamine diphosphate biosynthesis III (eukaryotes)	Positive	Adulthood	LMIC
Shridhar et al. (2024)	THREOCAT-PWY: superpathway of L-threonine metabolism	Positive	Adulthood	LMIC
Shridhar et al. (2024)	THRESYN-PWY: superpathway of L-threonine biosynthesis	Positive	Adulthood	LMIC
Shridhar et al. (2024)	UBISYN-PWY: superpathway of ubiquinol-8 biosynthesis (early decarboxylation)	Positive	Adulthood	LMIC
Shridhar et al. (2024)	UDPNAGSYN-PWY: UDP-N-acetyl-D-glucosamine biosynthesis I	Positive	Adulthood	LMIC
